# Supplementary material for: Analysis of Aspergillus nidulans metabolism at the genome-scale
Source: BMC Genomics. 2008 Apr 11;9:163. doi: 10.1186/1471-2164-9-163 (PMC2386489; doi:10.1186/1471-2164-9-163)
Supplement: Additional file 1 — List of the reactions comprising the metabolic model developed for A. nidulans. List of the reactions comprising the metabolic model developed for A. nidulans. Each reaction is associated to an ORF within the genome of A. nidulans (when available), and to the EC number of the corresponding enzyme (when available). The classification of the ORFs into categories is also presented. The functional assignments were based on a cut-off in the E-values of BLAST searches of 1E-50. The reactions that are common to the metabolic networks of A. nidulans and S. cerevisiae are represented by AN and SC, respectively. [file 1471-2164-9-163-S1.xls]

## Sheet: Additional file 1
Additional file 1 – List of the reactions comprising the metabolic model developed for A. nidulans. Each reaction is associated to an ORF within the genome of A. nidulans (when available), and to the EC number of the corresponding enzyme (when available). The classification of the ORFs into categories is also presented. The functional assignments were based on a cut-off in the E-values of BLAST s…
		ORF	REACTION	EC NUMBER	ENZYME NAME	CLASSIFICATION OF ORFS INTO CATEGORIES	TEMPLATE NETWORKS
#	FUELING & BIOSYNTHETIC REACTIONS
#	C-COMPOUND METABOLISM
#	MONOSACCHARIDES METABOLISM
#	Glucose
		NON_ENZ	DGLCe <-> 1/3 GLCe + 2/3 bDGLCe	Non enzymatic reaction	Non enzymatic reaction		AN
		NON_ENZ	DGLC <-> 1/3 GLC + 2/3 bDGLC	Non enzymatic reaction	Non enzymatic reaction		AN
		AN3432.2	GLC <-> bDGLC	5.1.3.3	Aldose 1-epimerase	F, Y	AN
		AN1657.2	GLC <-> bDGLC	5.1.3.3	Aldose 1-epimerase	F	AN
		AN3184.2	GLC <-> bDGLC	5.1.3.3	Aldose 1-epimerase	F, O	AN
#	Gluconeogenesis & Glycolysis
#	Embden-Meyerhoff-Parnas Pathway
		AN7459.2	ATP + GLC -> ADP + G6P	2.7.1.1	Hexokinase	A, F, Y, O	AN, SC
		AN2638.2	ATP + GLC -> ADP + G6P	2.7.1.1	Hexokinase	F, O	AN, SC
		AN8689.2	ATP + GLC -> ADP + G6P	2.7.1.1	Hexokinase	F, O	AN, SC
		AN8689.2	ATP + bDGLC -> ADP + bDG6P	2.7.1.2	Glucokinase	A, F, Y, O	AN, SC
		AN2638.2	ATP + bDGLC -> ADP + bDG6P	2.7.1.2	Glucokinase	F	AN, SC
		AN7459.2	ATP + bDGLC -> ADP + bDG6P	2.7.1.2	Glucokinase	A*, F	AN, SC
		AN2688.2	G6P + H2O -> GLC + PI	3.1.3.9	Glucose-6-phosphatase	F	AN
		AN2688.2	bDG6P + H2O -> bDGLC + PI	3.1.3.9	Glucose-6-phosphatase	F	AN
		AN6037.2	G6P <-> F6P	5.3.1.9	Glucose-6-phosphate isomerase	A, F, Y, O	AN, SC
		AN6037.2	bDG6P <-> F6P	5.3.1.9	Glucose-6-phosphate isomerase	A, F, Y, O	AN, SC
		AN6037.2	G6P <-> bDG6P	5.3.1.9	Glucose-6-phosphate isomerase	A, F, Y, O	AN, SC
		AN3223.2	ATP + F6P -> ADP + FDP	2.7.1.11	6-Phosphofructokinase	A, F, Y, O	AN, SC
		AN3223.2	ATP + S7P -> ADP + S17P	2.7.1.11	6-Phosphofructokinase	A, F, Y, O	AN, SC
		AN5604.2	FDP + H2O -> F6P + PI	3.1.3.11	Fructose-bisphosphatase	A, F, Y, O	AN, SC
		AN5604.2	S17P + H2O -> S7P + PI	3.1.3.11	Fructose-bisphosphatase	A, F, Y, O	AN, SC
		AN2875.2	FDP <-> T3P2 + T3P1	4.1.2.13	Fructose-bisphosphate aldolase	A, F, Y, O	AN, SC
		AN2875.2	S17P <-> T3P2 + E4P	4.1.2.13	Fructose-bisphosphate aldolase	A, F, Y, O	AN, SC
		AN6900.2	T3P2 <-> T3P1	5.3.1.1	Triosephosphate isomerase	A, F, Y, O	AN, SC
		AN8041.2	T3P1 + PI + NAD <-> 13PDG + NADH	1.2.1.12	Glyceraldehyde 3-phosphate dehydrogenase	A, F, Y, O	AN, SC
		AN2583.2	T3P1 + PI + NAD <-> 13PDG + NADH	1.2.1.12	Glyceraldehyde 3-phosphate dehydrogenase	F, O	AN, SC
		AN0648.2	T3P1 + PI + NAD <-> 13PDG + NADH	1.2.1.12	Glyceraldehyde 3-phosphate dehydrogenase	-	AN, SC
		AN1246.2	ADP + 13PDG <-> ATP + 3PG	2.7.2.3	Phosphoglycerate kinase	A, F, Y, O	AN, SC
		AN8720.2	3PG <-> 2PG	5.4.2.1	Phosphoglycerate mutase	F, Y, O	AN, SC
		AN6720.2	3PG <-> 2PG	5.4.2.1	Phosphoglycerate mutase	F	AN, SC
		AN3059.2	3PG <-> 2PG	5.4.2.1	Phosphoglycerate mutase	-	AN, SC
		AN8720.2	13PDG <-> 23PDG	5.4.2.1	Phosphoglycerate mutase	F, Y, O	AN, SC
		AN6720.2	13PDG <-> 23PDG	5.4.2.1	Phosphoglycerate mutase	F	AN, SC
		AN3059.2	13PDG <-> 23PDG	5.4.2.1	Phosphoglycerate mutase	-	AN, SC
		AN5746.2	2PG <-> PEP + H2O	4.2.1.11	Phosphopyruvate hydratase	A, F, Y, O	AN, SC
		AN5210.2	ADP + PEP -> ATP + PYR	2.7.1.40	Pyruvate kinase	A, F, Y, O	AN, SC
		AN4462.2	ATP + PYR + CO2 -> ADP + PI + OA	6.4.1.1	Pyruvate carboxylase	A, F, Y, O	AN, SC
		AN5271.2	ATP + PYR + CO2 -> ADP + PI + OA	6.4.1.1	Pyruvate carboxylase	F	AN, SC
		AN4690.2	ATP + PYR + CO2 -> ADP + PI + OA	6.4.1.1	Pyruvate carboxylase	F	AN, SC
		AN4462.2	ATPm + PYRm + CO2m -> ADPm + PIm + OAm	6.4.1.1	Pyruvate carboxylase	A, F, Y, O	AN, SC
		AN5271.2	ATPm + PYRm + CO2m -> ADPm + PIm + OAm	6.4.1.1	Pyruvate carboxylase	F	AN, SC
		AN4690.2	ATPm + PYRm + CO2m -> ADPm + PIm + OAm	6.4.1.1	Pyruvate carboxylase	F	AN, SC
		AN1918.2	ATP + OA -> ADP + PEP + CO2	4.1.1.49	Phosphoenolpyruvate carboxykinase (ATP)	A, F, Y, O	AN, SC
		AN1918.2	GTP + OA -> GDP + PEP + CO2	4.1.1.32	Phosphoenolpyruvate carboxykinase (GTP)	A, F, O	AN
#	Pentose-Phosphate Shunt
		AN2981.2	G6P + NADP -> D6PGL + NADPH	1.1.1.49	Glucose 6-phosphate 1-dehydrogenase	A, F, Y, O	AN, SC
		AN3954.2	D6PGC + NADP -> RL5P + CO2 + NADPH	1.1.1.44	Phosphogluconate dehydrogenase (decarboxylating)	A, F, Y, O	AN, SC
		AN1735.2	D6PGC + NADP -> RL5P + CO2 + NADPH	1.1.1.44	Phosphogluconate dehydrogenase (decarboxylating)	F, O	AN, SC
		AN7588.2	RL5P <-> XUL5P	5.1.3.1	Ribulose-phosphate 3-epimerase	F, Y, O	AN, SC
		AN2440.2	RL5P <-> R5P	5.3.1.6	Ribose-5-phosphate isomerase	Y, O*	AN, SC
		AN0688.2	R5P + XUL5P <-> S7P + T3P1	2.2.1.1	Transketolase	A, F, Y, O	AN, SC
		AN8551.2	R5P + XUL5P <-> S7P + T3P1	2.2.1.1	Transketolase	F	AN, SC
		AN8935.2	R5P + XUL5P <-> S7P + T3P1	2.2.1.1	Transketolase	F	AN, SC
		AN0688.2	E4P + XUL5P <-> F6P + T3P1	2.2.1.1	Transketolase	A, F, Y, O	AN, SC
		AN8551.2	E4P + XUL5P <-> F6P + T3P1	2.2.1.1	Transketolase	F	AN, SC
		AN8935.2	E4P + XUL5P <-> F6P + T3P1	2.2.1.1	Transketolase	F	AN, SC
		AN0240.2	S7P + T3P1 <-> E4P + F6P	2.2.1.2	Transaldolase	F, Y, O	AN, SC
#	Phosphoketolase Pathway
		AN4913.2	XUL5P + PI <-> ACTP + T3P1 + H2O	4.1.2.9	Phosphoketolase	F, O
#	Tricarboxylic Acid Cycle
		AN8275.2	ACCOAm + H2Om + OAm <-> CITm + COAm	4.1.3.7	Citrate synthase	A, F, Y, O	AN, SC
		AN6650.2	ACCOAm + H2Om + OAm <-> CITm + COAm	4.1.3.7	Citrate synthase	F, Y, O	AN, SC
		AN5525.2	CITm <-> ACOm + H2Om	4.2.1.3	Aconitate hydratase	A, F, Y, O	AN, SC
		AN3894.2	CITm <-> ACOm + H2Om	4.2.1.3	Aconitate hydratase	F, Y, O	AN, SC
		AN5300.2	CITm <-> ACOm + H2Om	4.2.1.3	Aconitate hydratase	F, O	AN, SC
		AN5525.2	ACOm + H2Om <-> ICITm	4.2.1.3	Aconitate hydratase	A, F, Y, O	AN, SC
		AN3894.2	ACOm + H2Om <-> ICITm	4.2.1.3	Aconitate hydratase	F, Y, O	AN, SC
		AN5300.2	ACOm + H2Om <-> ICITm	4.2.1.3	Aconitate hydratase	F, O	AN, SC
		AN5790.2/AN1003.2	ICITm + NADm -> AKGm + CO2m + NADHm	1.1.1.41	Isocitrate dehydrogenase (NAD+)	A, F, Y, O/A, F, Y, O	AN, SC
		AN5790.2/AN1003.2	ICIT + NAD -> AKG + CO2 + NADH	1.1.1.41	Isocitrate dehydrogenase (NAD+)	A, F, Y, O/A, F, Y, O	AN, SC
		AN2999.2	ICITm + NADPm -> AKGm + CO2m + NADPHm	1.1.1.42	Isocitrate dehydrogenase (NADP+)	A, F, Y*, O	AN, SC
		AN2999.2	ICIT + NADP -> AKG + CO2 + NADPH	1.1.1.42	Isocitrate dehydrogenase (NADP+)	A*, F, Y*, O	AN, SC
		AN2999.2	ICITg + NADPg -> AKGg + CO2g + NADPHg	1.1.1.42	Isocitrate dehydrogenase (NADP+)	A*, F, Y*, O	AN, SC
		AN5571.2	AKGm + LIPOm -> SUCDLIP + CO2m	1.2.4.2	Oxoglutarate dehydrogenase (lipoamide)	F, Y, O	AN, SC
		AN3466.2	COAm + SUCDLIP <-> SUCCOAm + DHLIPOm	2.3.1.61	Dihydrolipoamide S-succinyl transferase	F, Y, O	AN, SC
		AN2295.2/AN7000.2	GDPm + PIm + SUCCOAm <-> GTPm + SUCCm + COAm	6.2.1.4	Succinate CoA ligase (GDP forming)	F, Y, O/Y, O	AN, SC
		AN2295.2/AN7000.2	ATPm + SUCCm + COAm <-> ADPm + PIm + SUCCOAm	6.2.1.5	Succinate-CoA ligase (ADP-forming)	F, Y, O/Y, O	SC
		AN2916.2/AN2332.2/AN8793.2	SUCCm + Qm <-> FUMm + QH2m	1.3.5.1	Succinate dehydrogenase (ubiquinone)	F/O/F, Y, O	AN, SC
		AN2916.2/AN2332.2/AN1543.2	FUMm + FADH2m -> SUCCm + FADm	1.3.99.1	Succinate dehydrogenase	F/O/F, Y, O	AN, SC
		AN2357.2	FUM + FADH2m -> SUCC + FADm	1.3.99.1	Succinate dehydrogenase	F, Y	AN, SC
		AN8707.2	FUMm + H2Om <-> MALm	4.2.1.2	Fumarate dehydratase	F, Y, O	AN, SC
		AN8707.2	FUM + H2O <-> MAL	4.2.1.2	Fumarate dehydratase	F, Y, O	AN, SC
		AN6717.2	MALm + NADm <-> OAm + NADHm	1.1.1.37	Malate dehydrogenase	F, Y, O	AN, SC
		AN5031.2	MAL + NAD <-> OA + NADH	1.1.1.37	Malate dehydrogenase	F, O	AN, SC
		AN6499.2	MALg + NADg <-> OAg + NADHg	1.1.1.37	Malate dehydrogenase	F, Y*, O	AN, SC
#	Anaplerotic reactions (besides Gluconeogenesis)
#	Glyoxylate Shunt
		AN5634.2	ICITg -> SUCCg + GLXg	4.1.3.1	Isocitrate lyase	A, F, Y, O	AN, SC
		AN8755.2	ICITg -> SUCCg + GLXg	4.1.3.1	Isocitrate lyase	F, Y, O	AN, SC
		AN6653.2	ACCOAg + H2Og + GLXg -> MALg + COAg	4.1.3.2	Malate synthase	A, F, Y, O	AN, SC
#	Carboxylation of pyruvate
#	included in Gluconeogenesis
#	Carboxylation of phosphoenolpyruvate
#	included in Gluconeogenesis
#	Oxidation of malate to pyruvate
		AN6168.2	MAL + NADP -> PYR + CO2 + NADPH	1.1.1.40	Malate dehydrogenase (malic enzyme) (oxaloacetate-decarboxylating, NADP+)	A, F, O	AN
		AN6933.2	MAL + NADP -> PYR + CO2 + NADPH	1.1.1.40	Malate dehydrogenase (malic enzyme) (oxaloacetate-decarboxylating, NADP+)	F	AN
		AN6168.2	OA -> PYR + CO2	1.1.1.40	Malate dehydrogenase (malic enzyme) (oxaloacetate-decarboxylating, NADP+)	A, F, O	AN
		AN6933.2	OA -> PYR + CO2	1.1.1.40	Malate dehydrogenase (malic enzyme) (oxaloacetate-decarboxylating, NADP+)	F	AN
		AN6933.2	MALm + NADm -> PYRm + CO2m + NADHm + Hm	1.1.1.38	Malate dehydrogenase (oxaloacetate-decarboxylating) (NAD-malic enzyme)	F, Y, O	AN, SC
		AN6168.2	MALm + NADm -> PYRm + CO2m + NADHm + Hm	1.1.1.38	Malate dehydrogenase (oxaloacetate-decarboxylating) (NAD-malic enzyme)	O	AN, SC
		AN6933.2	OAm -> CO2m + PYRm	1.1.1.38	Malate dehydrogenase (oxaloacetate-decarboxylating) (NAD-malic enzyme)	F, Y, O	SC
		AN6168.2	OAm -> CO2m + PYRm	1.1.1.38	Malate dehydrogenase (oxaloacetate-decarboxylating) (NAD-malic enzyme)	O	SC
#	TCA intermediates metabolism
		AN2435.2/AN2436.2	ATP + CIT + COA -> ADP + PI + ACCOA + OA	4.1.3.8	ATP:citrate oxaloacetate-lyase ((pro-3S)-CH2COO- ->acetyl-CoA) (ATP-dephosphorylating)	O/A, F, O	AN
#	Carnitine shuttle
		AN1059.2	ACCOA + CAR <-> COA + ACAR	2.3.1.7	Carnitine O-acetyltransferase	A, F, Y, O	AN, SC
		AN6279.2	COAm + ACARm <-> ACCOAm + CARm	2.3.1.7	Carnitine O-acetyltransferase	F, Y, O	AN, SC
		AN6279.2	COAg + ACARg <-> ACCOAg + CARg	2.3.1.7	Carnitine O-acetyltransferase	-	AN, SC
#	Oxalic acid
		AN3805.2	OA + H2O -> OXAL + AC	3.7.1.1	Oxalacetase	O	AN
		AN8099.2	OXAL <-> FOR + CO2	4.1.1.2	Oxalate decarboxylase	O	AN
		AN3563.2	OXAL <-> FOR + CO2	4.1.1.2	Oxalate decarboxylase	O	AN
		AN6525.2	FOR + NAD -> CO2 + NADH	1.2.1.2	Formate dehydrogenase	A, F, Y, O	SC
		AN6525.2	FORm + NADm -> CO2m + NADHm	1.2.1.2	Formate dehydrogenase	A, F, Y, O	SC
		AN3741.2	METHOL + NAD <-> FALD + NADH	1.1.1.1	Alcohol dehydrogenase	A, O	AN, SC
		AN2286.2	METHOL + NAD <-> FALD + NADH	1.1.1.1	Alcohol dehydrogenase	A, Y, O	AN, SC
		AN8979.2	METHOL + NAD <-> FALD + NADH	1.1.1.1	Alcohol dehydrogenase	A, Y, O	AN, SC
		AN7632.2	METHOL + NAD <-> FALD + NADH	1.1.1.1	Alcohol dehydrogenase	Y, O	AN, SC
#	Pyruvate metabolism
		AN5162.2/AN9403.2	PYRm + LIPOm -> ADHLIPOm + CO2m	1.2.4.1	Pyruvate dehydrogenase (lipoamide)	F, Y, O/Y, O	AN, SC
		AN6708.2	COAm + ADHLIPOm <-> ACCOAm + DHLIPOm	2.3.1.12	Dihydrolipoamide S-acetyltransferase	F, Y*, O	AN, SC
		AN4888.2	PYR -> ACAL + CO2	4.1.1.1	Pyruvate decarboxylase	A, Y, O	AN, SC
		AN8396.2	PYR -> ACAL + CO2	4.1.1.1	Pyruvate decarboxylase	O	AN, SC
		AN7632.2	FALD + RGT + NAD <-> FGT + NADH + H+	1.2.1.1	Formaldehyde dehydrogenase (glutathione)	A, Y, O	SC
		AN8782.2	FGT + H2O <-> RGT + FOR	3.1.2.12	S-Formylglutathione hydrolase	F, Y, O	SC
		AN1990.2	ACCOA + H2O + AKG -> HCIT + COA	2.3.3.14	Homocitrate synthase	A, Y, O	SC
#	Methylglyoxal bypass
		AN0423.2	MTHGXL + NADPH <-> LACAL + NADP	1.1.1.78	D-Lactaldehyde dehydrogenase	F, Y*	AN
		AN4829.2	MTHGXL + NADPH <-> LACAL + NADP	1.1.1.78	D-Lactaldehyde dehydrogenase	F, O*	AN
		AN1689.2	LACAL + NAD + H2O -> LAC + NADH	1.2.1.22	Lactaldehyde dehydrogenase	F, O*	AN
		AN0554.2	LACAL + NAD + H2O -> LAC + NADH	1.2.1.22	Lactaldehyde dehydrogenase	F, O*	AN
		AN4126.2	LACAL + NAD + H2O -> LAC + NADH	1.2.1.22	Lactaldehyde dehydrogenase	F, O*	AN
		AN4174.2	RGT + MTHGXL <-> LGT	4.4.1.5	Lactoylglutathione lyase	F, Y, O	AN, SC
		AN6840.2	LGT + H2O -> LAC + RGT	3.1.2.6	Hydroxyacylglutathione hydrolase	Y, O	AN, SC
		AN5842.2	LLAC + NAD -> PYR + NADH	1.1.1.27	L-Lactate dehydrogenase	F, O	AN
		AN6499.2	LLAC + NAD -> PYR + NADH	1.1.1.27	L-Lactate dehydrogenase	F	AN
		AN5031.2	LLAC + NAD -> PYR + NADH	1.1.1.27	L-Lactate dehydrogenase	F	AN
#	Methylcitrate pathway
		AN5626.2	ATP + PROP + COA -> AMP + PPI + PROPCOA	6.2.1.1	Acetyl-CoA synthase	A, Y, O	AN, SC
		AN5833.2	ATP + PROP + COA -> AMP + PPI + PROPCOA	6.2.1.1	Acetyl-CoA synthase	O	AN, SC
		AN6650.2	PROPCOA + H2O + OA <-> 2MCIT + COA	4.1.3.31	2-Methylcitrate synthase	A, O	AN
#	4-aminobutyrate (GABA) shunt
		AN5447.2	GLU -> GABA + CO2	4.1.1.15	Glutamate decarboxylase	A, F, Y, O	AN, SC
		AN7278.2	GLU -> GABA + CO2	4.1.1.15	Glutamate decarboxylase	F, O	AN, SC
		AN2248.2	GABA + AKG -> SUCCSAL + GLU	2.6.1.19	4-Aminobutyrate transaminase	A, F, Y, O	AN, SC
		AN3829.2	SUCCSAL + NAD + H2O -> SUCC + NADH	1.2.1.16	Succinate-semialdehyde dehydrogenase (NAD(P)+)	F, Y, O	AN, SC
		AN0079.2	SUCCSAL + NAD + H2O -> SUCC + NADH	1.2.1.16	Succinate-semialdehyde dehydrogenase (NAD(P)+)	F, O	AN, SC
		AN7315.2	SUCCSAL + NAD + H2O -> SUCC + NADH	1.2.1.16	Succinate-semialdehyde dehydrogenase (NAD(P)+)	F, O	AN, SC
		AN4820.2	SUCCSAL + NAD + H2O -> SUCC + NADH	1.2.1.16	Succinate-semialdehyde dehydrogenase (NAD(P)+)	F, O	AN, SC
		AN1585.2	SUCCSAL + NAD + H2O -> SUCC + NADH	1.2.1.16	Succinate-semialdehyde dehydrogenase (NAD(P)+)	F, O	AN, SC
		AN3829.2	SUCCSAL + NADP -> SUCC + NADPH	1.2.1.16	Succinate-semialdehyde dehydrogenase (NAD(P)+)	F, Y, O	AN, SC
		AN0079.2	SUCCSAL + NADP -> SUCC + NADPH	1.2.1.16	Succinate-semialdehyde dehydrogenase (NAD(P)+)	F, O	AN, SC
		AN7315.2	SUCCSAL + NADP -> SUCC + NADPH	1.2.1.16	Succinate-semialdehyde dehydrogenase (NAD(P)+)	F, O	AN, SC
		AN4820.2	SUCCSAL + NADP -> SUCC + NADPH	1.2.1.16	Succinate-semialdehyde dehydrogenase (NAD(P)+)	F, O	AN, SC
		AN1585.2	SUCCSAL + NADP -> SUCC + NADPH	1.2.1.16	Succinate-semialdehyde dehydrogenase (NAD(P)+)	F, O	AN, SC
#	OTHER CARBOHYDRATES, ALCOHOLS AND ORGANIC ACIDS
#	C2 METABOLISM
#	Acetate/Acetaldehyde/Ethanol metabolism
		AN3741.2	ETH + NAD <-> ACAL + NADH	1.1.1.1	Alcohol dehydrogenase	A, O	AN, SC
		AN2286.2	ETH + NAD <-> ACAL + NADH	1.1.1.1	Alcohol dehydrogenase	A, Y, O	AN, SC
		AN8979.2	ETH + NAD <-> ACAL + NADH	1.1.1.1	Alcohol dehydrogenase	A, Y, O	AN, SC
		AN7632.2	ETH + NAD <-> ACAL + NADH	1.1.1.1	Alcohol dehydrogenase	Y, O	AN, SC
		AN3741.2	ETHm + NADm <-> ACALm + NADHm	1.1.1.1	Alcohol dehydrogenase	A, O	AN, SC
		AN2286.2	ETHm + NADm <-> ACALm + NADHm	1.1.1.1	Alcohol dehydrogenase	A, Y, O	AN, SC
		AN8979.2	ETHm + NADm <-> ACALm + NADHm	1.1.1.1	Alcohol dehydrogenase	A, Y, O	AN, SC
		AN7632.2	ETHm + NADm <-> ACALm + NADHm	1.1.1.1	Alcohol dehydrogenase	Y, O	AN, SC
		AN0554.2	ACAL + NAD + H2O -> AC + NADH + H+	1.2.1.3	Aldehyde dehydrogenase (NAD+)	A, F, Y, O	AN, SC
		AN4126.2	ACAL + NAD + H2O -> AC + NADH + H+	1.2.1.3	Aldehyde dehydrogenase (NAD+)	F, O	AN, SC
		AN1689.2	ACAL + NAD + H2O -> AC + NADH + H+	1.2.1.3	Aldehyde dehydrogenase (NAD+)	F, O	AN, SC
		AN9034.2	ACAL + NAD + H2O -> AC + NADH + H+	1.2.1.3	Aldehyde dehydrogenase (NAD+)	F, O	AN, SC
		AN4054.2	ACAL + NAD + H2O -> AC + NADH + H+	1.2.1.3	Aldehyde dehydrogenase (NAD+)	F, O	AN, SC
		AN0554.2	ACALm + NADm + H2Om -> ACm + NADHm + Hm	1.2.1.3	Aldehyde dehydrogenase (NAD+)	A, F, Y, O	AN, SC
		AN4126.2	ACALm + NADm + H2Om -> ACm + NADHm + Hm	1.2.1.3	Aldehyde dehydrogenase (NAD+)	F, O	AN, SC
		AN1689.2	ACALm + NADm + H2Om -> ACm + NADHm + Hm	1.2.1.3	Aldehyde dehydrogenase (NAD+)	F, O	AN, SC
		AN9034.2	ACALm + NADm + H2Om -> ACm + NADHm + Hm	1.2.1.3	Aldehyde dehydrogenase (NAD+)	F, O	AN, SC
		AN4054.2	ACALm + NADm + H2Om -> ACm + NADHm + Hm	1.2.1.3	Aldehyde dehydrogenase (NAD+)	F, O	AN, SC
		AN0554.2	ACAL + NADP + H2O -> AC + NADPH + H+	1.2.1.5	Aldehyde dehydrogenase (NAD(P)+)	A, F, O	AN, SC
		AN1689.2	ACAL + NADP + H2O -> AC + NADPH + H+	1.2.1.5	Aldehyde dehydrogenase (NAD(P)+)	F, Y, O	AN, SC
		AN4126.2	ACAL + NADP + H2O -> AC + NADPH + H+	1.2.1.5	Aldehyde dehydrogenase (NAD(P)+)	F, O	AN, SC
		AN9034.2	ACAL + NADP + H2O -> AC + NADPH + H+	1.2.1.5	Aldehyde dehydrogenase (NAD(P)+)	F, O	AN, SC
		AN4054.2	ACAL + NADP + H2O -> AC + NADPH + H+	1.2.1.5	Aldehyde dehydrogenase (NAD(P)+)	F, O	AN, SC
		AN0554.2	ACAL + NAD + H2O -> AC + NADH + H+	1.2.1.3	Aldehyde dehydrogenase (NAD+)	A, F, Y, O	AN, SC
		AN1689.2	ACAL + NAD + H2O -> AC + NADH + H+	1.2.1.3	Aldehyde dehydrogenase (NAD+)	F, O	AN, SC
		AN4126.2	ACAL + NAD + H2O -> AC + NADH + H+	1.2.1.3	Aldehyde dehydrogenase (NAD+)	F, O	AN, SC
		AN9034.2	ACAL + NAD + H2O -> AC + NADH + H+	1.2.1.3	Aldehyde dehydrogenase (NAD+)	F, O	AN, SC
		AN4054.2	ACAL + NAD + H2O -> AC + NADH + H+	1.2.1.3	Aldehyde dehydrogenase (NAD+)	F, O	AN, SC
		AN0554.2	ACALm + NADPm + H2Om -> ACm + NADPHm + Hm	1.2.1.5	Aldehyde dehydrogenase (NAD(P)+)	A, F, O	AN, SC
		AN1689.2	ACALm + NADPm + H2Om -> ACm + NADPHm + Hm	1.2.1.5	Aldehyde dehydrogenase (NAD(P)+)	F, Y, O	AN, SC
		AN4126.2	ACALm + NADPm + H2Om -> ACm + NADPHm + Hm	1.2.1.5	Aldehyde dehydrogenase (NAD(P)+)	F, O	AN, SC
		AN9034.2	ACALm + NADPm + H2Om -> ACm + NADPHm + Hm	1.2.1.5	Aldehyde dehydrogenase (NAD(P)+)	F, O	AN, SC
		AN4054.2	ACALm + NADPm + H2Om -> ACm + NADPHm + Hm	1.2.1.5	Aldehyde dehydrogenase (NAD(P)+)	F, O	AN, SC
		AN0554.2	ACALm + NADm + H2Om -> ACm + NADHm + Hm	1.2.1.3	Aldehyde dehydrogenase (NAD+)	A, F, Y, O	AN, SC
		AN1689.2	ACALm + NADm + H2Om -> ACm + NADHm + Hm	1.2.1.3	Aldehyde dehydrogenase (NAD+)	F, O	AN, SC
		AN4126.2	ACALm + NADm + H2Om -> ACm + NADHm + Hm	1.2.1.3	Aldehyde dehydrogenase (NAD+)	F, O	AN, SC
		AN9034.2	ACALm + NADm + H2Om -> ACm + NADHm + Hm	1.2.1.3	Aldehyde dehydrogenase (NAD+)	F, O	AN, SC
		AN4054.2	ACALm + NADm + H2Om -> ACm + NADHm + Hm	1.2.1.3	Aldehyde dehydrogenase (NAD+)	F, O	AN, SC
		AN5626.2	ATP + AC + COA -> AMP + PPI + ACCOA	6.2.1.1	Acetyl-CoA synthase	A, Y, O	AN, SC
		AN5833.2	ATP + AC + COA -> AMP + PPI + ACCOA	6.2.1.1	Acetyl-CoA synthase	O	AN, SC
		AN5626.2	ATPm + ACm + COAm -> AMPm + PPIm + ACCOAm	6.2.1.1	Acetyl-CoA synthase	A, Y, O	AN, SC
		AN5833.2	ATPm + ACm + COAm -> AMPm + PPIm + ACCOAm	6.2.1.1	Acetyl-CoA synthase	O	AN, SC
		AN1547.2	ACCOA + H2O -> COA + AC	3.1.2.1	Acetyl-CoA hydrolase	F, Y, O	AN, SC
		AN1547.2	ACCOAm + H2Om -> COAm + ACm	3.1.2.1	Acetyl-CoA hydrolase	F, Y, O	AN, SC
		AN4914.2	ADP + ACTP -> ATP + AC	2.7.2.1	Acetate kinase	F, O	AN
		AN4914.2	ADPm + ACTPm -> ATPm + ACm	2.7.2.1	Acetate kinase	F, O	AN
#	C3 METABOLISM
#	Glycerol metabolism
		AN0034.2	GLYN + ATP -> T3P2 + ADP	2.7.1.29	Glycerone kinase	F, Y, O	AN, SC
		AN5178.2	GL + NAD -> GLYN + NADH	1.1.1.6	Glycerol dehydrogenase	F	AN
		AN1868.2	GL + NAD -> GLYN + NADH	1.1.1.6	Glycerol dehydrogenase	F, O*	AN
		AN5563.2	GLYAL + NADPH -> GL + NADP	1.1.1.72	Glycerol dehydrogenase	A*, F, O	AN
		AN1679.2	GLYAL + NADPH -> GL + NADP	1.1.1.72	Glycerol dehydrogenase	F, O*	AN
		AN4829.2	GLYAL + NADPH -> GL + NADP	1.1.1.72	Glycerol dehydrogenase	F, O*	AN
		AN7193.2	GLYAL + NADPH -> GL + NADP	1.1.1.72	Glycerol dehydrogenase	F, O*	AN
		AN5563.2	GLYN + NADPH -> GL + NADP	1.1.1.72	Glycerol dehydrogenase	A*, F, O	AN
		AN1679.2	GLYN + NADPH -> GL + NADP	1.1.1.72	Glycerol dehydrogenase	F, O*	AN
		AN4829.2	GLYN + NADPH -> GL + NADP	1.1.1.72	Glycerol dehydrogenase	F, O*	AN
		AN7193.2	GLYN + NADPH -> GL + NADP	1.1.1.72	Glycerol dehydrogenase	F, O*	AN
		AN0567.2	GL + O2 -> GLYAL + H2O2	1.1.3.13	Alcohol oxidase	A, O
		AN0567.2	GL + O2 -> GLYN + H2O2	1.1.3.13	Alcohol oxidase	A, O
		AN3741.2	GL + NAD -> GLYAL + NADH	1.1.1.1	Alcohol dehydrogenase	A, O	AN, SC
		AN2286.2	GL + NAD -> GLYAL + NADH	1.1.1.1	Alcohol dehydrogenase	A, Y, O	AN, SC
		AN8979.2	GL + NAD -> GLYAL + NADH	1.1.1.1	Alcohol dehydrogenase	A, Y, O	AN, SC
		AN7632.2	GL + NAD -> GLYAL + NADH	1.1.1.1	Alcohol dehydrogenase	Y, O	AN, SC
		AN3916.2	GL + ATP -> GL3P + ADP	2.7.1.30	Glycerol kinase	F, Y, O	AN, SC
		AN5589.2	GL + ATP -> GL3P + ADP	2.7.1.30	Glycerol kinase	F, O	AN, SC
		AN1396.2	GL3P + FADm -> T3P2 + FADH2m	1.1.99.5	Glycerol 3-phosphate dehydrogenase (FAD dependent)	Y, O	AN, SC
		AN0351.2	T3P2 + NADH -> GL3P + NAD	1.1.1.8	Glycerol 3-phosphate dehydrogenase (NAD+ dependent)	A, F, Y, O	AN, SC
		AN6792.2	T3P2 + NADH -> GL3P + NAD	1.1.1.8	Glycerol 3-phosphate dehydrogenase (NAD+ dependent)	F, O	AN, SC
		AN1216.2	GL3P + H2O -> GL + PI	3.1.3.21	Glycerol 3-phosphate phosphatase	A, Y, O	AN, SC
#	C4 METABOLISM
#	Tartrate (C4) and glycerate (C3) metabolism
		AN4003.2	TAR + NAD <-> OXGLY + NADH	1.1.1.93	Tartrate dehydrogenase	F, O	AN
		AN4822.2	TAR + NAD <-> OXGLY + NADH	1.1.1.93	Tartrate dehydrogenase	F, O	AN
		AN6943.2	ATP + G -> ADP + 3PG	2.7.1.31	Glycerate kinase	O	AN
#	D-Erythrose/Erythritol metabolism
		AN5563.2	E + NADPH <-> EOL + NADP	1.1.1.72	Glycerol dehydrogenase	A*, F, O	AN
		AN1679.2	E + NADPH <-> EOL + NADP	1.1.1.72	Glycerol dehydrogenase	F, O*	AN
		AN4829.2	E + NADPH <-> EOL + NADP	1.1.1.72	Glycerol dehydrogenase	F, O*	AN
		AN7193.2	E + NADPH <-> EOL + NADP	1.1.1.72	Glycerol dehydrogenase	F, O*	AN
		AN1679.2	E + NADPH <-> EOL + NADP	1.1.1.21	Aldehyde reductase (NADP+)	F, O	AN
		AN4829.2	E + NADPH <-> EOL + NADP	1.1.1.21	Aldehyde reductase (NADP+)	F, O*	AN
		AN5986.2	E + NADPH <-> EOL + NADP	1.1.1.21	Aldehyde reductase (NADP+)	F, O	AN
		AN0423.2	E + NADPH <-> EOL + NADP	1.1.1.21	Aldehyde reductase (NADP+)	F, Y*	AN
		AN7193.2	E + NADPH <-> EOL + NADP	1.1.1.21	Aldehyde reductase (NADP+)	F, O*	AN
#	C5 METABOLISM
#	L-Arabinose/Arabitol and D-Xylose/D,L-Xylulose/Xylitol metabolism
		AN7590.2	LXUL + NADPH <-> XOL + NADP	1.1.1.10	L-Xylulose reductase	F, O	AN
		AN8113.2	LXUL + NADPH <-> XOL + NADP	1.1.1.10	L-Xylulose reductase	F, O	AN
		AN8819.2	LXUL + NADPH <-> XOL + NADP	1.1.1.10	L-Xylulose reductase	F	AN
		AN9064.2	XUL + NADH <-> XOL + NAD	1.1.1.9	D-Xylulose reductase	A, Y, O	AN
		AN0423.2	XUL + NADH <-> XOL + NAD	1.1.1.9	D-Xylulose reductase	F, Y*, O*	AN
		AN2666.2	XUL + NADH <-> XOL + NAD	1.1.1.9	D-Xylulose reductase	O	AN
		AN9064.2	XUL + NADPH -> XOL + NADP	1.1.1.9	D-Xylulose reductase	A, Y, O	AN
		AN0423.2	XUL + NADPH -> XOL + NADP	1.1.1.9	D-Xylulose reductase	F, Y*, O*	AN
		AN2666.2	XUL + NADPH -> XOL + NADP	1.1.1.9	D-Xylulose reductase	O	AN
#		AN9064.2	XUL + NADH <-> AOL + NAD	1.1.1.9	D-Xylulose reductase	A, Y, O	AN
#		AN0423.2	XUL + NADH <-> AOL + NAD	1.1.1.9	D-Xylulose reductase	F, Y*, O*	AN
#		AN2666.2	XUL + NADH <-> AOL + NAD	1.1.1.9	D-Xylulose reductase	O	AN
		AN9064.2	XUL + NADPH <-> AOL + NADP	1.1.1.9	D-Xylulose reductase	A, Y, O	AN
		AN0423.2	XUL + NADPH <-> AOL + NADP	1.1.1.9	D-Xylulose reductase	F, Y*, O*	AN
		AN2666.2	XUL + NADPH <-> AOL + NADP	1.1.1.9	D-Xylulose reductase	O	AN
		AN9064.2	XYL + NADPH <-> XOL + NADP	1.1.1.9	D-Xylulose reductase	A, Y, O	AN
		AN0423.2	XYL + NADPH <-> XOL + NADP	1.1.1.9	D-Xylulose reductase	F, Y*, O*	AN
		AN2666.2	XYL + NADPH <-> XOL + NADP	1.1.1.9	D-Xylulose reductase	O	AN
		AN7590.2	AOL + NADP <-> XUL + NADPH	1.1.1.138	Mannitol 2-dehydrogenase (NADP+)	A, F, O	AN
		AN8113.2	AOL + NADP <-> XUL + NADPH	1.1.1.138	Mannitol 2-dehydrogenase (NADP+)	F	AN
		AN8819.2	AOL + NADP <-> XUL + NADPH	1.1.1.138	Mannitol 2-dehydrogenase (NADP+)	F	AN
		AN5563.2	ARAB + NAD -> ARABLAC + NADH + H+	1.1.1.117	D-Arabinose 1-dehydrogenase [NAD(P)+]	A*, F, Y, O*	SC
		AN5986.2	ARAB + NAD -> ARABLAC + NADH + H+	1.1.1.117	D-Arabinose 1-dehydrogenase [NAD(P)+]	F, O*	SC
		AN5563.2	ARAB + NADP -> ARABLAC + NADPH + H+	1.1.1.117	D-Arabinose 1-dehydrogenase [NAD(P)+]	A*, F, Y, O*	SC
		AN5986.2	ARAB + NADP -> ARABLAC + NADPH + H+	1.1.1.117	D-Arabinose 1-dehydrogenase [NAD(P)+]	F, O*	SC
		AN0942.2	LAOL + NAD <-> LXUL + NADH	1.1.1.12	L-Arabinitol 4-dehydrogenase	O
		AN4336.2	LAOL + NAD <-> LXUL + NADH	1.1.1.12	L-Arabinitol 4-dehydrogenase	O
		AN8552.2	LAOL + NAD <-> LXUL + NADH	1.1.1.12	L-Arabinitol 4-dehydrogenase	O
#	Xylulose
		AN8790.2	ATP + XUL -> ADP + XUL5P	2.7.1.17	Xylulokinase	A, F, Y, O	AN, SC
		AN8551.2	XUL5P + FALD <-> T3P1 + GLYN	2.2.1.3	Dihydroxyacetone synthase	F, O
		AN8935.2	XUL5P + FALD <-> T3P1 + GLYN	2.2.1.3	Dihydroxyacetone synthase	F, O
		AN0688.2	XUL5P + FALD <-> T3P1 + GLYN	2.2.1.3	Dihydroxyacetone synthase	A*, F, O*
		AN9114.2	FALD + NAD + H2O <-> FOR + NADH	1.2.1.46	Formaldehyde dehydrogenase	O*
#	Ribose
		AN7995.2	ATP + RIB -> ADP + R5P	2.7.1.15	Ribokinase	F, Y, O	AN, SC
		AN2272.2	ATP + RIB -> ADP + R5P	2.7.1.15	Ribokinase	F	AN, SC
		AN2867.2	R5P <-> R1P	5.4.2.2	Phosphoglucomutase	A, F, Y, O	AN, SC
#	Ribulose
		AN6985.2	ATP + RL -> ADP + RL5P	2.7.1.47	Ribulokinase	O*
		AN1568.2	ATP + RL -> ADP + RL5P	2.7.1.47	Ribulokinase	O*
#	C6 METABOLISM
#	Glucose metabolism
#	see above
#	Gluconic acid/Gluconate metabolism
		AN7890.2	bDGLCe + O2e <-> GLCN15LACe + H2O2e	1.1.3.4	Glucose oxidase	O	AN
		AN4006.2	bDGLCe + O2e <-> GLCN15LACe + H2O2e	1.1.3.4	Glucose oxidase	O	AN
		AN8977.2	GLCN15LACe + H2Oe -> GLCNTe	3.1.1.17	Gluconolactonase	O	AN
		AN8977.2	GLCN15LAC + H2O -> GLCNT	3.1.1.17	Gluconolactonase	O	AN
		AN2493.2	D6PGC + H2O -> GLCNT + PI	3.1.3.1	Alkaline phosphatase	F, O	AN, SC
		AN4516.2	D6PGC + H2O -> GLCNT + PI	3.1.3.1	Alkaline phosphatase	F, Y, O	AN, SC
		AN9186.2	D6PGC + H2O -> GLCNT + PI	3.1.3.2	Acid phosphatase	A, O	AN, SC
		AN7142.2	D6PGC + H2O -> GLCNT + PI	3.1.3.2	Acid phosphatase	F, O	AN, SC
		AN4055.2	D6PGC + H2O -> GLCNT + PI	3.1.3.2	Acid phosphatase	F, O	AN, SC
		AN1414.2	D6PGC + H2O -> GLCNT + PI	3.1.3.2	Acid phosphatase	A, O	AN, SC
		AN0285.2	D6PGL + H2O -> D6PGC	3.1.1.31	6-Phosphogluconolactonase	O	AN, SC
		AN7388.2	2 H2O2 -> 2 H2O + O2	1.11.1.6	Catalase	A, F, O	AN, SC
		AN8637.2	2 H2O2 -> 2 H2O + O2	1.11.1.6	Catalase	A, F, O	AN, SC
		AN5918.2	2 H2O2 -> 2 H2O + O2	1.11.1.6	Catalase	A, F, Y, O	AN, SC
		AN9339.2	2 H2O2 -> 2 H2O + O2	1.11.1.6	Catalase	A, F, O	AN, SC
		AN8553.2	2 H2O2 -> 2 H2O + O2	1.11.1.6	Catalase	F, Y, O	AN, SC
		AN7388.2	2 H2O2e -> 2 H2Oe + O2e	1.11.1.6	Catalase	A, F, O	AN, SC
		AN8637.2	2 H2O2e -> 2 H2Oe + O2e	1.11.1.6	Catalase	A, F, O	AN, SC
		AN5918.2	2 H2O2e -> 2 H2Oe + O2e	1.11.1.6	Catalase	A, F, Y, O	AN, SC
		AN9339.2	2 H2O2e -> 2 H2Oe + O2e	1.11.1.6	Catalase	A, F, O	AN, SC
		AN8553.2	2 H2O2e -> 2 H2Oe + O2e	1.11.1.6	Catalase	F, Y, O	AN, SC
#	Galactose/Galactitol metabolism
		AN1679.2	GLAC + NADPH <-> GALOL + NADP	1.1.1.21	Aldehyde reductase (NADP+)	F, O	AN
		AN4829.2	GLAC + NADPH <-> GALOL + NADP	1.1.1.21	Aldehyde reductase (NADP+)	F, O*	AN
		AN5986.2	GLAC + NADPH <-> GALOL + NADP	1.1.1.21	Aldehyde reductase (NADP+)	F, O	AN
		AN0423.2	GLAC + NADPH <-> GALOL + NADP	1.1.1.21	Aldehyde reductase (NADP+)	F, Y*	AN
		AN7193.2	GLAC + NADPH <-> GALOL + NADP	1.1.1.21	Aldehyde reductase (NADP+)	F, O*	AN
		AN4957.2	ATP + GLAC -> ADP + GAL1P	2.7.1.6	Galactokinase	F, Y, O	AN, SC
		AN6182.2	UTP + GAL1P <-> PPI + UDPGAL	2.7.7.10	UTP-hexose-1-phosphate uridylyltransferase	F, Y, O	AN, SC
		AN4727.2	UDPGAL <-> UDPG	5.1.3.2	UDPglucose 4-epimerase	Y, O	AN, SC
		AN2951.2	UDPGAL <-> UDPG	5.1.3.2	UDPglucose 4-epimerase	O	AN, SC
		AN3432.2	UDPGAL <-> UDPG	5.1.3.2	UDPglucose 4-epimerase	O	AN, SC
		AN9148.2	PPI + UDPG <-> UTP + G1P	2.7.7.9	UTP-glucose-1-phosphate uridylyltransferase	F, Y, O	AN, SC
		AN2867.2	G6P <-> G1P	5.4.2.2	Phosphoglucomutase	A, F, Y, O	AN, SC
		AN6182.2	UDPG + GAL1P <-> G1P + UDPGAL	2.7.7.12	UDP-glucose-hexose-1-phosphate uridylyltransferase	F, O	SC
		AN7624.2	MELI -> GLC + GLAC	3.2.1.22	alpha-Galactosidase	O	SC
		AN9035.2	MELI -> GLC + GLAC	3.2.1.22	alpha-Galactosidase	F, O	SC
		AN7152.2	MELI -> GLC + GLAC	3.2.1.22	alpha-Galactosidase	O	SC
		AN8138.2	MELI -> GLC + GLAC	3.2.1.22	alpha-Galactosidase	A, F, O	SC
#	Galactonic acid/Galactonate metabolism
		AN2208.2	GLAC + NAD <-> GALN14LAC + NADH	1.1.1.48	Galactose 1-dehydrogenase	F, O*	AN
		AN7353.2	GLAC + NAD <-> GALN14LAC + NADH	1.1.1.48	Galactose 1-dehydrogenase	F	AN
		AN3524.2	GLAC + NAD <-> GALN14LAC + NADH	1.1.1.48	Galactose 1-dehydrogenase	F, O*	AN
		AN7358.2	GALNT <-> 2D3DGALT + H2O	4.2.1.6	Galactonate dehydratase	F, O*	AN
		AN5138.2	GALNT <-> 2D3DGALT + H2O	4.2.1.6	Galactonate dehydratase	F, O	AN
#	Mannose/Mannitol, Fructose and Sorbose/Sorbitol metabolism
		AN3531.2	SOR + NADH <-> SOT + NAD	1.1.99.21	D-Sorbitol dehydrogenase (acceptor)	O*	AN
		AN0667.2	MAN6P <-> F6P	5.3.1.8	Mannose-6-phosphate isomerase	A, F, Y, O	AN, SC
		AN1715.2	MAN6P <-> F6P	5.3.1.8	Mannose-6-phosphate isomerase	F, O	AN, SC
		AN7459.2	ATP + MAN -> ADP + MAN6P	2.7.1.1	Hexokinase	A, F, Y, O	AN, SC
		AN2638.2	ATP + MAN -> ADP + MAN6P	2.7.1.1	Hexokinase	F, O	AN, SC
		AN8689.2	ATP + MAN -> ADP + MAN6P	2.7.1.1	Hexokinase	F, O	AN, SC
		AN7459.2	ATP + FRU -> ADP + F6P	2.7.1.1	Hexokinase	A, F, Y, O	AN, SC
		AN2638.2	ATP + FRU -> ADP + F6P	2.7.1.1	Hexokinase	F, O	AN, SC
		AN8689.2	ATP + FRU -> ADP + F6P	2.7.1.1	Hexokinase	F, O	AN, SC
		AN5975.2	F6P + NADH <-> MNT6P + NAD	1.1.1.17	Mannitol-1-phosphate 5-dehydrogenase	F, O	AN, SC
		AN7590.2	MNT + NADP <-> FRU + NADPH	1.1.1.138	Mannitol 2-dehydrogenase (NADP+)	A, F, O	AN
		AN8113.2	MNT + NADP <-> FRU + NADPH	1.1.1.138	Mannitol 2-dehydrogenase (NADP+)	F	AN
		AN8819.2	MNT + NADP <-> FRU + NADPH	1.1.1.138	Mannitol 2-dehydrogenase (NADP+)	F	AN
		AN7590.2	SOR + NADPH -> SOT + NADP	1.1.1.138	Mannitol 2-dehydrogenase (NADP+)	A, F, O	AN
		AN8113.2	SOR + NADPH -> SOT + NADP	1.1.1.138	Mannitol 2-dehydrogenase (NADP+)	F	AN
		AN8819.2	SOR + NADPH -> SOT + NADP	1.1.1.138	Mannitol 2-dehydrogenase (NADP+)	F	AN
		AN2815.2	MNT + NAD -> FRU + NADH	1.1.1.67	Mannitol 2-dehydrogenase	F
		AN5144.2	ATP + F6P -> ADP + F26P	2.7.1.105	6-Phosphofructo-2-kinase	F, O	AN, SC
		AN6720.2	ATP + F6P -> ADP + F26P	2.7.1.105	6-Phosphofructo-2-kinase	F	AN, SC
		AN6511.2	ATP + F6P -> ADP + F26P	2.7.1.105	6-Phosphofructo-2-kinase	F, O	AN, SC
		AN6720.2	F26P + H2O -> F6P + PI	3.1.3.46	D-Fructose-2,6-bisphosphate 2-phosphohydrolase	F	SC
		AN6511.2	F26P + H2O -> F6P + PI	3.1.3.46	D-Fructose-2,6-bisphosphate 2-phosphohydrolase	F, O	SC
		AN5772.2	MAN1P <-> MAN6P	5.4.2.8	Phosphomannomutase	F, Y, O	SC
		AN5586.2	GTP + MAN1P -> PPI + GDPMAN	2.7.7.13	Mannose-1-phosphate guanylyltransferase	A, F, Y, O	SC
		AN9064.2	IDOL + NAD -> SOR + NADH + H+	1.1.1.14	L-Iditol 2-dehydrogenase	Y, O	SC
		AN2666.2	IDOL + NAD -> SOR + NADH + H+	1.1.1.14	L-Iditol 2-dehydrogenase	O	SC
		AN8109.2	IDOL + NAD -> SOR + NADH + H+	1.1.1.14	L-Iditol 2-dehydrogenase	O	SC
		3.1.3.22	MNT6P + H2O -> MNT + PI	3.1.3.22	Mannitol-1-phosphatase	no BLASTP hits	AN
#	DISACCHARIDES METABOLISM
#	Trehalose
#	Biosynthesis
		AN5523.2	UDPG + G6P -> UDP + TRE6P	2.4.1.15	alpha,alpha-Trehalose-phosphate synthase (UDP-forming)	A, F, Y, O	AN, SC
		AN8639.2	UDPG + G6P -> UDP + TRE6P	2.4.1.15	alpha,alpha-Trehalose-phosphate synthase (UDP-forming)	F, O	AN, SC
		AN4262.2	UDPG + G6P -> UDP + TRE6P	2.4.1.15	alpha,alpha-Trehalose-phosphate synthase (UDP-forming)	F, Y, O	AN, SC
#	Hydrolysis
		AN4262.2	TRE6P + H2O -> TRE + PI	3.1.3.12	Trehalose-phosphatase	F	AN, SC
		AN3441.2	TRE6P + H2O -> TRE + PI	3.1.3.12	Trehalose-phosphatase	F, O	AN, SC
		AN5635.2	TRE + H2O -> 2 DGLC	3.2.1.28	alpha,alpha-Trehalase	A, F, Y, O	AN, SC
		AN9340.2	TRE + H2O -> 2 DGLC	3.2.1.28	alpha,alpha-Trehalase	A, F, Y, O	AN, SC
#	Maltose
		AN2017.2	MLT + H2O -> 2 GLC	3.2.1.20	alpha-Glucosidase	A, F, O	AN, SC
		AN4843.2	MLT + H2O -> 2 GLC	3.2.1.20	alpha-Glucosidase	Y, O	AN, SC
		AN3516.2	MLT + H2O -> 2 GLC	3.2.1.20	alpha-Glucosidase	Y, O	AN, SC
		AN7345.2	MLT + H2O -> 2 GLC	3.2.1.20	alpha-Glucosidase	F	AN, SC
		AN0941.2	MLT + H2O -> 2 GLC	3.2.1.20	alpha-Glucosidase	F, O	AN, SC
		AN8953.2	MLT + H2O -> 2 GLC	3.2.1.20	alpha-Glucosidase	A, F	AN, SC
		AN2017.2	MLTe + H2Oe -> 2 GLCe	3.2.1.20	alpha-Glucosidase	A, F, O	AN, SC
		AN4843.2	MLTe + H2Oe -> 2 GLCe	3.2.1.20	alpha-Glucosidase	Y, O	AN, SC
		AN3516.2	MLTe + H2Oe -> 2 GLCe	3.2.1.20	alpha-Glucosidase	Y, O	AN, SC
		AN7345.2	MLTe + H2Oe -> 2 GLCe	3.2.1.20	alpha-Glucosidase	F	AN, SC
		AN0941.2	MLTe + H2Oe -> 2 GLCe	3.2.1.20	alpha-Glucosidase	F, O	AN, SC
		AN8953.2	MLTe + H2Oe -> 2 GLCe	3.2.1.20	alpha-Glucosidase	A, F	AN, SC
#	Lactose
		AN0756.2	LACT + H2O -> GLC + GLAC	3.2.1.23	beta-Galactosidase	F, O	AN
		AN0980.2	LACT + H2O -> GLC + GLAC	3.2.1.23	beta-Galactosidase	F, O	AN
		AN3201.2	LACT + H2O -> GLC + GLAC	3.2.1.23	beta-Galactosidase	F, O	AN
		AN2463.2	LACT + H2O -> GLC + GLAC	3.2.1.23	beta-Galactosidase	F, O	AN
		AN0756.2	LACTe + H2Oe -> GLCe + GLACe	3.2.1.23	beta-Galactosidase	F, O	AN
		AN0980.2	LACTe + H2Oe -> GLCe + GLACe	3.2.1.23	beta-Galactosidase	F, O	AN
		AN3201.2	LACTe + H2Oe -> GLCe + GLACe	3.2.1.23	beta-Galactosidase	F, O	AN
		AN2463.2	LACTe + H2Oe -> GLCe + GLACe	3.2.1.23	beta-Galactosidase	F, O	AN
#	POLYSACCHARIDES METABOLISM
#	CELL WALL COMPONENTS
#	Glucan
#	Biosynthesis
		AN3729.2	UDPG -> UDP + 13GLUCAN	2.4.1.34	1,3-beta-Glucan synthase	A, F, Y, O	AN, SC
		AN8846.2	UDPG -> UDP + 13GLUCAN	2.4.1.34	1,3-beta-Glucan synthase	Y, O	AN, SC
#	AMINOSUGARS METABOLISM
#	Chitin
#	Biosynthesis
		AN5794.2	GLN + F6P -> GLU + GA6P	2.6.1.16	Glutamine-fructose-6-phosphate transaminase (isomerizing)	F, Y, O	AN, SC
		2.3.1.4_AN8706.2	ACCOA + GA6P <-> COA + NAGA6P	2.3.1.4	Glucosamine-phosphate N-acetyltransferase	Y, O (BLASTP hit above the E-value cut-off)	AN, SC
		AN4234.2	NAGA6P <-> NAGA1P	5.4.2.3	Phosphoacetylglucosamine mutase	Y	AN, SC
		AN9094.2	UTP + NAGA1P <-> PPI + UDPNAG	2.7.7.23	UDP-N-acetylglucosamine pyrophosphorylase	Y, O	AN, SC
		AN4566.2	UDPNAG -> UDP + CHIT	2.4.1.16	Chitin synthase	A, F, Y, O	AN, SC
		AN2523.2	UDPNAG -> UDP + CHIT	2.4.1.16	Chitin synthase	A, F, O	AN, SC
		AN1555.2	UDPNAG -> UDP + CHIT	2.4.1.16	Chitin synthase	A, F, Y, O	AN, SC
		AN7032.2	UDPNAG -> UDP + CHIT	2.4.1.16	Chitin synthase	F, O	AN, SC
		AN6317.2	UDPNAG -> UDP + CHIT	2.4.1.16	Chitin synthase	A, F, O	AN, SC
		AN6318.2	UDPNAG -> UDP + CHIT	2.4.1.16	Chitin synthase	A, F, Y, O	AN, SC
		AN4367.2	UDPNAG -> UDP + CHIT	2.4.1.16	Chitin synthase	F, Y, O	AN, SC
		AN1046.2	UDPNAG -> UDP + CHIT	2.4.1.16	Chitin synthase	A, F, Y, O	AN, SC
#	Hydrolysis
		AN8241.2	CHIT + H2O -> NAG	3.2.1.14	Chitinase (Endochitinase)	A, F, O
		AN4871.2	CHIT + H2O -> NAG	3.2.1.14	Chitinase (Endochitinase)	A, F, Y*, O
		AN5454.2	CHIT + H2O -> NAG	3.2.1.14	Chitinase (Endochitinase)	F, O
		AN9390.2	CHIT + H2O -> NAG	3.2.1.14	Chitinase (Endochitinase)	-
		AN1502.2	CHIT + H2O -> NAG	3.2.1.52	N-Acetyl-beta-glucosaminidase	-
		AN7459.2	ATP + GLCN -> ADP + GA6P	2.7.1.1	Hexokinase	A, F, Y, O	AN, SC
		AN2638.2	ATP + GLCN -> ADP + GA6P	2.7.1.1	Hexokinase	F, O	AN, SC
		AN8689.2	ATP + GLCN -> ADP + GA6P	2.7.1.1	Hexokinase	F, O	AN, SC
		AN2462.2	CHIT + H2O -> CHITO + AC	3.5.1.41	Chitin deacetylase	F, Y, O	SC
#	OTHER POLYMERS
#	Glucose polymers
#	Glucan
		AN1155.2	13GLUCANe -> GLCe	3.2.1.58	Glucan 1,3-beta-glucosidase	Y, O	SC
		AN4052.2	13GLUCANe -> GLCe	3.2.1.58	Glucan 1,3-beta-glucosidase	Y	SC
		AN0550.2	13GLUCANe -> GLCe	3.2.1.58	Glucan 1,3-beta-glucosidase	O	SC
		AN8480.2	13GLUCANe -> GLCe	3.2.1.58	Glucan 1,3-beta-glucosidase	O	SC
		AN7533.2	13GLUCANe -> GLCe	3.2.1.58	Glucan 1,3-beta-glucosidase	O	SC
		AN4825.2	13GLUCANe -> GLCe	3.2.1.58	Glucan 1,3-beta-glucosidase	O	SC
		AN0779.2	13GLUCANe -> GLCe	3.2.1.58	Glucan 1,3-beta-glucosidase	O	SC
		AN4852.2	13GLUCANe -> GLCe	3.2.1.58	Glucan 1,3-beta-glucosidase	O	SC
#	Glycogen (branched polymer of glucose)
#	Biosynthesis
		AN8010.2	UDPG -> GLYCOGEN + UDP	2.4.1.11	Glycogen (starch) synthase	A, Y, O	AN, SC
#	Degradation
		AN1015.2	GLYCOGEN + PI -> G1P	2.4.1.1	Phosphorylase	A, F, Y, O	AN, SC
#	Starch (polymer of glucose comprising: amylose (unbranched) + amylopectin (branched))
		AN3402.2	STARe -> GLCe	3.2.1.1	alpha-Amylase	-
		AN2018.2	STARe -> GLCe	3.2.1.1	alpha-Amylase	-
		AN3402.2	GLYCOGENe -> GLCe	3.2.1.1	alpha-Amylase	-
		AN2018.2	GLYCOGENe -> GLCe	3.2.1.1	alpha-Amylase	-
		AN2314.2	AMYLSe -> AMYLPe	2.4.1.18	1,4-alpha-Glucan branching enzyme	A, Y, O	SC
#	Cellulose
		AN0494.2	CELLUe + H2Oe -> CELLOBe + DGLCe + CELLOTe	3.2.1.91	Cellulose 1,4-beta-cellobiosidase	A, F, O
		AN5176.2	CELLUe + H2Oe -> CELLOBe + DGLCe + CELLOTe	3.2.1.91	Cellulose 1,4-beta-cellobiosidase	A, F, O
		AN5282.2	CELLUe + H2Oe -> CELLOBe + DGLCe + CELLOTe	3.2.1.91	Cellulose 1,4-beta-cellobiosidase	F, O
		AN1273.2	CELLUe + H2Oe -> CELLOBe + DGLCe + CELLOTe	3.2.1.91	Cellulose 1,4-beta-cellobiosidase	F, O
		AN3418.2	CELLUe -> 13GLUCANe	3.2.1.4	Cellulase	A, F, O
		AN5214.2	CELLUe -> 13GLUCANe	3.2.1.4	Cellulase	O
		AN1285.2	CELLUe -> 13GLUCANe	3.2.1.4	Cellulase	A, O
		AN0494.2	CELLUe -> 13GLUCANe	3.2.1.4	Cellulase	F
		AN0452.2	CELLUe -> 13GLUCANe	3.2.1.4	Cellulase	-
		AN3418.2	CELLOBe -> 13GLUCANe	3.2.1.4	Cellulase	A, F, O
		AN5214.2	CELLOBe -> 13GLUCANe	3.2.1.4	Cellulase	O
		AN1285.2	CELLOBe -> 13GLUCANe	3.2.1.4	Cellulase	A, O
		AN0494.2	CELLOBe -> 13GLUCANe	3.2.1.4	Cellulase	F
		AN0452.2	CELLOBe -> 13GLUCANe	3.2.1.4	Cellulase	-
#	Mannose polymers
		AN0787.2	MANNANe -> MANe	3.2.1.113	Mannosyl-oligosaccharide 1,2-alpha-mannosidase	A, F, O	AN
		AN3733.2	MANNANe -> MANe	3.2.1.113	Mannosyl-oligosaccharide 1,2-alpha-mannosidase	A, F, Y, O	AN
		AN5748.2	MANNANe -> MANe	3.2.1.113	Mannosyl-oligosaccharide 1,2-alpha-mannosidase	F, Y, O	AN
		AN0551.2	MANNANe -> MANe	3.2.1.113	Mannosyl-oligosaccharide 1,2-alpha-mannosidase	F, O	AN
		AN2936.2	MANNANe -> MANe	3.2.1.24	alpha-Mannosidase	-	AN
		AN3566.2	MANNANe -> MANe	3.2.1.24	alpha-Mannosidase	-	AN
		AN0787.2	MANNANe -> MANe	3.2.1.24	alpha-Mannosidase	-	AN
		AN3733.2	MANNANe -> MANe	3.2.1.24	alpha-Mannosidase	-	AN
#	Galacturonate polymers
		AN4372.2	PECTATEe -> GALUNTe	3.2.1.15	Polygalacturonase	-
#	Arabinose polymers
		AN1571.2	ARABINe -> LARABe	3.2.1.55	alpha-N-Arabinofuranosidase	A, F, O	AN
		AN2541.2	ARABINe -> LARABe	3.2.1.55	alpha-N-Arabinofuranosidase	O	AN
		AN9520.2	ARABINe -> LARABe	3.2.1.55	alpha-N-Arabinofuranosidase	O	AN
		AN2632.2	ARABINe -> LARABe	3.2.1.55	alpha-N-Arabinofuranosidase	-	AN
		AN2534.2	ARABINe -> LARABe	3.2.1.99	Arabinan endo-1,5-alpha-L-arabinosidase	O	AN
		AN8007.2	ARABINe -> LARABe	3.2.1.99	Arabinan endo-1,5-alpha-L-arabinosidase	O	AN
#	Xylose polymers
		AN2359.2	XYLANe -> XYLe	3.2.1.37	Xylan 1,4-beta-xylosidase	A, F, O	AN
		AN8401.2	XYLANe -> XYLe	3.2.1.37	Xylan 1,4-beta-xylosidase	O	AN
		AN3613.2	XYLANe -> XYLe	3.2.1.8	Endo-1,4-beta-xylanase	A, F, O	AN
		AN9365.2	XYLANe -> XYLe	3.2.1.8	Endo-1,4-beta-xylanase	A, F, O	AN
		AN1818.2	XYLANe -> XYLe	3.2.1.8	Endo-1,4-beta-xylanase	A, O	AN
		AN7401.2	XYLANe -> XYLe	3.2.1.8	Endo-1,4-beta-xylanase	F, O	AN
#	ONE-CARBON METABOLISM
		AN1524.2	METTHF + NAD -> METHF + NADH + H+	1.5.1.15	Methylenetetrahydrofolate dehydrogenase (NAD+)	F, Y, O	SC
		AN5883.2	METTHFm + NADPHm + Hm -> MTHFm + NADPm	1.5.1.20	Methylenetetrahydrofolate reductase (NADPH)	F, Y, O	SC
		AN8215.2	METTHFm + NADPHm + Hm -> MTHFm + NADPm	1.5.1.20	Methylenetetrahydrofolate reductase (NADPH)	Y, O	SC
		AN1524.2	METTHFm + NADPm <-> METHFm + NADPHm + Hm	1.5.1.5	Methylenetetrahydrofolate dehydrogenase (NADP+)	F, O	SC
		AN2998.2	METTHFm + NADPm <-> METHFm + NADPHm + Hm	1.5.1.5	Methylenetetrahydrofolate dehydrogenase (NADP+)	Y, O	SC
		AN2998.2	METHFm + H2Om <-> FTHFm	3.5.4.9	Methenyltetrahydrofolate cyclohydrolase	Y, O	SC
		AN2998.2	METHF + H2O <-> FTHF	3.5.4.9	Methenyltetrahydrofolate cyclohydrolase	Y, O	SC
		AN2998.2	ATPm + FORm + THFm -> ADPm + PIm + FTHFm	6.3.4.3	Formate-dihydrofolate ligase	A, F, Y, O	SC
#	Folate biosynthesis
		AN8188.2	GTP -> FOR + AHTD	3.5.4.16	GTP cyclohydrolase I	A, F, Y, O	SC
		AN2493.2	AHTD -> DHP + 3 PI	3.1.3.1	Alkaline phosphatase	F, O	AN, SC
		AN4516.2	AHTD -> DHP + 3 PI	3.1.3.1	Alkaline phosphatase	F, Y, O	AN, SC
		AN6032.2	DHP -> AHHMP + GLAL	4.1.2.25	Dihydroneopterin aldolase	Y, O	SC
		4.1.3.-	CHOR + GLN -> ADCHOR + GLU	4.1.3.-	Aminodeoxychorismate synthase	no BLASTP hits	SC
		4.-.-.-	ADCHOR -> PYR + PABA	4.-.-.-	Aminodeoxychorismate lyase	no BLASTP hits	SC
		AN6032.2	AHHMP + ATP -> AMP + AHHMD	2.7.6.3	6-Hydroxymethyl-7,8 dihydropterin pyrophosphokinase	F, Y, O	SC
		AN6032.2	PABA + AHHMD -> PPI + DHPT	2.5.1.15	Dihydropteroate synthase	O	SC
		AN6032.2	PABA + AHHMP -> DHPT	2.5.1.15	Dihydropteroate synthase	O	SC
		6.3.2.12	DHPT + ATP + GLU -> ADP + PI + DHF	6.3.2.12	Dihydrofolate synthase	no BLASTP hits	SC
		1.5.1.3	DHF + NADPH -> NADP + THF	1.5.1.3	Dihydrofolate reductase	no BLASTP hits	SC
		6.3.3.2	ATP + FTHF -> ADP + PI + MTHF	6.3.3.2	5-Formyltetrahydrofolate cyclo-ligase	no BLASTP hits	SC
		AN3840.2	THF + ATP + GLU <-> ADP + PI + THFG	6.3.2.17	Tetrahydrofolylpolyglutamate synthase	Y, O	SC
		AN4384.2	THF + ATP + GLU <-> ADP + PI + THFG	6.3.2.17	Tetrahydrofolylpolyglutamate synthase	Y, O	SC
#	Coenzyme A and pantothenate biosynthesis
		AN1778.2	OIVAL + METTHF -> AKP + THF	2.1.2.11	Ketopentoate hydroxymethyl transferase	A, F, Y, O	SC
		1.1.1.169	AKP + NADPH -> NADP + PANT	1.1.1.169	Ketopantoate reductase	no BLASTP hits	SC
		AN2526.2	AKPm + NADPHm -> NADPm + PANTm	1.1.1.86	Ketol-acid reductoisomerase	F, Y, O	SC
		AN0205.2	PANT + bALA + ATP -> AMP + PPI + PNTO	6.3.2.1	Pantoate-B-alanine ligase	F, Y, O	SC
		AN9446.2	PNTO + ATP -> ADP + 4PPNTO	2.7.1.33	Pantothenate kinase	A, Y, O	SC
		6.3.2.5	4PPNTO + CTP + CYS -> CMP + PPI + 4PPNCYS	6.3.2.5	Phosphopantothenate-cysteine ligase	no BLASTP hits	SC
		4.1.1.36	4PPNCYS -> CO2 + 4PPNTE	4.1.1.36	Phosphopantothenate-cysteine decarboxylase	no BLASTP hits	SC
		2.7.7.3	4PPNTE + ATP -> PPI + DPCOA	2.7.7.3	Phospho-pantethiene adenylyltransferase	no BLASTP hits	SC
		2.7.1.24	DPCOA + ATP -> ADP + COA	2.7.1.24	Dephosphocoa kinase	no BLASTP hits	SC
		4.1.1.11	ASP -> CO2 + bALA	4.1.1.11	Aspartate alpha-decarboxylase	no BLASTP hits	SC
		2.7.8.7	COA -> PAP + ACP	2.7.8.7	Holo-[acyl-carrier-protein] synthase	no BLASTP hits	SC
		AN6645.2	ALA + CHCOA <-> CO2 + COA + AONA	2.3.1.47	8-Amino-7-oxononanoate synthase	O	SC
		AN6643.2	DTB + CYS <-> BT	2.8.1.6	Biotin synthase	Y, O	SC
#	ENERGY METABOLISM
		AN2968.2	PPI -> 2 PI	3.6.1.1	Inorganic diphosphatase	F, Y, O	AN, SC
		AN0395.2	PPI -> 2 PI	3.6.1.1	Inorganic diphosphatase	F, Y, O	AN, SC
		AN2968.2	PPIm -> 2 PIm	3.6.1.1	Inorganic diphosphatase	F, Y, O	AN, SC
		AN0395.2	PPIm -> 2 PIm	3.6.1.1	Inorganic diphosphatase	F, Y, O	AN, SC
		AN5629.2/AN6077.2/AN1728.2/AN2414.2	NADHm + Qm + 4 H+_PO_mit -> NADm + QH2m + 4 H+_PO	1.6.5.3	NADH dehydrogenase (ubiquinone)	A, F, Y, O/F, O/F, O/A*, F, O	AN, SC
		AN7500.2/AN1094.2/AN5307.2	NADH + Qm -> QH2m + NAD	1.6.5.3	NADH dehydrogenase (ubiquinone)	F*, Y, O/F, Y, O/F*, Y, O	AN, SC
		AN1063.2	NADH + Qm -> QH2m + NAD	1.6.5.3	NADH dehydrogenase (ubiquinone)	-	AN, SC
		AN0595.2	NADPH + 2 FERIm -> NADP + 2 FEROm	1.6.2.4	NADPH-cytochrome p-450 reductase	A, F, Y, O	SC
		AN2306.2/AN9479.2/AN0357.2/AN0747.2/AN8273.2/AN5597.2/AN4388.2	QH2m + 2 FERIm + 4 H+_PO_mit -> Qm + 2 FEROm + 4 H+_PO	1.10.2.2	Ubiquinol-cytochrome c reductase	F, Y, O/F, Y, O/F, Y, O/F, Y, O/F, Y, O/F, Y, O/F, Y, O	AN, SC
		AN4525.2/AN4737.2/AN8118.2/AN2316.2/AN6255.2	2 FEROm + 0.5 O2m + 4 H+_PO_mit -> 2 FERIm + H2Om + 4 H+_PO	1.9.3.1	Cytochrome c oxidase	F, Y, O/F, Y/F, Y, O/A, F, Y, O/F, Y, O	AN, SC
		AN3088.2/AN1523.2/AN0277.2/AN0252.2/AN6232.2/AN1534.2/AN6287.2/AN2315.2/AN6631.2/AN4927.2/AN9455.2/AN1624.2	ADPm + PIm + 3.88 H+_PO -> ATPm + H2Om + 3.88 H+_PO_mit	3.6.3.14	F1F0-ATPase complex	-/A, F, Y, O/F, Y, O/F, Y, O/A, F, Y, O/Y, O/F, Y, O/A, F, Y, O/Y, O/Y/A, Y, O/A, F, Y, O	AN, SC
		AN0318.2/AN4859.2/AN8219.2/AN1628.2	ATPm + H2Om + 3.88 H+_PO_mit -> ADPm + PIm + 3.88 H+_PO	3.6.3.6	Plasma membrane ATPase 1	F, Y, O/A, F, Y, O/F, Y, O/F, Y, O/F, Y, O	AN, SC
		AN5743.2/AN7664.2/AN6642.2/AN1628.2/AN5088.2/AN2827.2/AN1189.2/AN8399.2/AN4920.2/AN8941.2/AN0318.2	ATPm + H2Om + 3.88 H+_PO_mit + K -> ADPm + PIm + 3.88 H+_PO + Km	3.6.3.10	Potassium-transporting ATPase	F, Y, O/F, Y, O/F, Y, O/F, Y, O/F, Y, O/F, Y, O/F, Y, O/F, Y, O/F, Y, O/F, Y, O/F, Y, O	AN
		AN7464.2	ATPm + H2Om + 3.88 H+_PO_mit + Ca -> ADPm + PIm + 3.88 H+_PO + Cam	3.6.3.8	Calcium-transporting ATPase	-	AN
		AN3901.2	2 FERIm + LLACm -> PYRm + 2 FEROm	1.1.2.3	Lactic acid dehydrogenase	F, Y, O	SC
		AN8317.2	2 FERIm + LACm -> PYRm + 2 FEROm	1.1.2.4	D-Lactate dehydrogenase (cytochrome)	F, Y, O	SC
		AN4064.2	ADP + PI + ATPm + H2Om + H+_PO -> ADPm + PIm + ATP + H2O + H+_PO_mit	ATPtranslocase	ADP/ATP carrier protein	A, F, Y, O	AN, SC
		AN5457.2	NADPH + O2 -> NADP + H2O2	1.6.3.1	NADPH oxidase	-
		AN5457.2	NADPH + Qm -> QH2m + NADP	1.6.99.6	NADPH dehydrogenase (quinone)	-
		AN5703.2	FADH2m + Qm -> FADm + QH2m	1.5.5.1	Electron-transferring-flavoprotein dehydrogenase	-	SC
#	AMINO ACID METABOLISM
#	Alanine and aspartate metabolism
		AN1993.2	OAm + GLUm <-> ASPm + AKGm	2.6.1.1	Aspartate transaminase	F, Y, O	SC
		AN6048.2	OAm + GLUm <-> ASPm + AKGm	2.6.1.1	Aspartate transaminase	F, Y, O	SC
		AN8709.2	OAm + GLUm <-> ASPm + AKGm	2.6.1.1	Aspartate transaminase	F, Y, O	SC
		AN1993.2	OA + GLU <-> ASP + AKG	2.6.1.1	Aspartate transaminase	F, Y, O	SC
		AN6048.2	OA + GLU <-> ASP + AKG	2.6.1.1	Aspartate transaminase	F, Y, O	SC
		AN8709.2	OA + GLU <-> ASP + AKG	2.6.1.1	Aspartate transaminase	F, Y, O	SC
		AN1923.2	PYR + GLU <-> AKG + ALA	2.6.1.2	Alanine transaminase	F, Y, O	SC
		AN1923.2	PYRm + GLUm <-> AKGm + ALAm	2.6.1.2	Alanine transaminase	F, Y, O	SC
		AN4401.2	ASP + ATP + GLN -> GLU + ASN + AMP + PPI	6.3.5.4	Asparagine synthetase	F, Y, O	SC
		AN8754.2	ASP + ATP + GLN -> GLU + ASN + AMP + PPI	6.3.5.4	Asparagine synthetase	F, Y, O	SC
		AN3378.2	SAM + HCYS -> SAH + MET	2.1.1.10	Homocysteine S-methyltransferase	F, Y, O	SC
#	Asparagine metabolism
		AN3073.2	ATPm + ASPm + TRNAm -> AMPm + PPIm + ASPTRNAm	6.1.1.22	Asn-tRNA synthetase	F, Y, O	SC
		AN7479.2	ATPm + ASPm + TRNAm -> AMPm + PPIm + ASPTRNAm	6.1.1.22	Asn-tRNA synthetase	F, Y, O	SC
		AN4550.2	ATPm + ASPm + TRNAm -> AMPm + PPIm + ASPTRNAm	6.1.1.22	Asn-tRNA synthetase	F, Y, O	SC
		AN7479.2	ATP + ASP + TRNA -> AMP + PPI + ASPTRNA	6.1.1.23	Asn-tRNA synthetase	F, Y, O	SC
		AN4550.2	ATP + ASP + TRNA -> AMP + PPI + ASPTRNA	6.1.1.23	Asn-tRNA synthetase	F, Y, O	SC
		AN0314.2	ATP + ASP + TRNA -> AMP + PPI + ASPTRNA	6.1.1.23	Asn-tRNA synthetase	F, Y, O	SC
		AN0300.2	ASN -> ASP + NH3	3.5.1.1	Asparaginase	F, Y, O	SC
		AN1891.2	ASN -> ASP + NH3	3.5.1.1	Asparaginase	F, O	SC
		AN8169.2	ASN -> ASP + NH3	3.5.1.1	Asparaginase	F, Y, O	SC
#	Arginine metabolism
		AN7722.2	GLUm + ACCOAm -> COAm + NAGLUm	2.3.1.1	Amino-acid N-acetyltransferase	F, Y, O	SC
		AN8770.2	NAGLUm + ATPm -> ADPm + NAGLUPm	2.7.2.8	Acetylglutamate kinase	F, Y, O	SC
		AN8770.2	NAGLUPm + NADPHm -> NADPm + PIm + NAGLUSm	1.2.1.38	N-Acetyl-gamma-glutamyl-phosphate reductase and acetylglutamate kinase	F, Y, O	SC
		AN1150.2	NAGLUSm + GLUm -> AKGm + NAORNm	2.6.1.11	Acetylornithine aminotransferase	F, Y, O	SC
		AN7722.2	NAORNm + GLUm -> ORNm + NAGLUm	2.3.1.35	Glutamate N-acetyltransferase	F, Y, O	SC
		AN0565.2	GLN + 2 ATP + CO2 -> GLU + CAP + 2 ADP + PI	6.3.5.5	Carbamoyl-phophate synthetase	F, Y, O	SC
		AN5999.2/AN2243.2	GLN + 2 ATP + CO2 -> GLU + CAP + 2 ADP + PI	6.3.5.5	Carbamoyl-phophate synthetase	F, Y, O/F, Y, O	SC
		AN4409.2	ORN + CAP -> CITR + PI	2.1.3.3	Ornithine carbamoyltransferase	A, F, Y, O	SC
		AN1810.2	ORN + AKG -> GLUGSAL + GLU	2.6.1.13	Ornithine transaminase	A, F, Y, O	SC
		AN1150.2	ORN + AKG -> GLUGSAL + GLU	2.6.1.13	Ornithine transaminase	F, Y, O	SC
		AN1883.2	CITR + ASP + ATP <-> AMP + PPI + ARGSUCC	6.3.4.5	Arginosuccinate synthetase	F, Y, O	SC
		AN2914.2	ARGSUCC <-> FUM + ARG	4.3.2.1	Argininosuccinate lyase	F, Y, O	SC
		AN3846.2	ORN -> PTRSC + CO2	4.1.1.17	Ornithine decarboxylase	F, Y, O	SC
		AN8231.2	SAM <-> DSAM + CO2	4.1.1.50	S-Adenosylmethionine decarboxylase	A, Y, O	SC
		AN0687.2	PTRSC + SAM -> SPRMD + 5MTA	2.5.1.16	Putrescine aminopropyltransferase	A, F, Y, O	SC
		AN0687.2	DSAM + SPRMD -> 5MTA + SPRM	2.5.1.22	Spermine synthase	A, F, Y, O	SC
		AN8777.2	GBAD -> GBAT + NH3	3.5.1.4	Amidase	A, F, Y, O	SC
		AN6519.2	GBAD -> GBAT + NH3	3.5.1.4	Amidase	F, Y, O	SC
		AN3957.2	GBAD -> GBAT + NH3	3.5.1.4	Amidase	A*, F, Y, O	SC
		AN9400.2	GBAD -> GBAT + NH3	3.5.1.4	Amidase	F, Y, O	SC
		AN2901.2	ARG -> ORN + UREA	3.5.3.1	Arginase	A, F, Y, O	SC
		AN6368.2	ATP + ARG + ATRNA -> AMP + PPI + ALTRNA	6.1.1.19	Arginyl-tRNA synthetase	F, Y, O	SC
		AN8075.2	SPRMD + Qm -> DAPRP + QH2m	1.5.99.6	Deoxyhypusine synthase	F, Y, O	SC
#	Cysteine metabolism
		AN4769.2	SLF + ATP -> PPI + APS	2.7.7.4	ATP sulfurylase	A, F, Y, O	SC
		AN1194.2	APS + ATP -> ADP + PAPS	2.7.1.25	Adenylylsulfate kinase	A, F, Y, O	SC
		AN8565.2	SER + ACCOA -> COA + ASER	2.3.1.30	Serine O-acetyltransferase	F, Y*, O*	SC
		AN2229.2	SER + ACCOA -> COA + ASER	2.3.1.30	Serine O-acetyltransferase	F, Y*, O*	SC
		AN1513.2	ASER + H2S -> AC + CYS	2.5.1.47	Cysteine synthase	F, Y, O	SC
		AN8057.2	ASER + H2S -> AC + CYS	2.5.1.47	Cysteine synthase	A, F, Y, O	SC
		AN5820.2	ASER + H2S -> AC + CYS	2.5.1.47	Cysteine synthase	F, O*	SC
		AN1769.2	PAP -> AMP + PI	3.1.3.7	3'-5' Bisphosphate nucleotidase	F, Y, O	SC
		AN7034.2	PAP -> AMP + PI	3.1.3.7	3'-5' Bisphosphate nucleotidase	F, Y, O	SC
		AN4770.2	PAPS + RTHIO -> OTHIO + H2SO3 + PAP	1.8.4.8	PAPS reductase	A, F, Y, O	SC
#	Glutamate and glutamine metabolism
		AN1733.2	GLUGSALm + NADPm -> NADPHm + GLUm	1.5.1.12	delta-1-Pyrroline-5-carboxylate dehydrogenase	A, F, Y, O	SC
		AN9279.2	GLUGSALm + NADPm -> NADPHm + GLUm	1.5.1.12	delta-1-Pyrroline-5-carboxylate dehydrogenase	F, Y, O	SC
		AN6025.2	GLUGSALm + NADPm -> NADPHm + GLUm	1.5.1.12	delta-1-Pyrroline-5-carboxylate dehydrogenase	F, Y, O	SC
		AN1733.2	P5Cm + NADm -> NADHm + GLUm	1.5.1.12	delta-1-Pyrroline-5-carboxylate dehydrogenase	A, F, Y, O	SC
		AN9279.2	P5Cm + NADm -> NADHm + GLUm	1.5.1.12	delta-1-Pyrroline-5-carboxylate dehydrogenase	F, Y, O	SC
		AN6025.2	P5Cm + NADm -> NADHm + GLUm	1.5.1.12	delta-1-Pyrroline-5-carboxylate dehydrogenase	F, Y, O	SC
		AN5134.2	AKG + GLN + NADH -> NAD + 2 GLU	1.4.1.14	Glutamate synthase (NADH)	F, Y, O	SC
		AN7451.2	GLU + NAD <-> AKG + NH3 + NADH	1.4.1.4	Glutamate dehydrogenase	F, Y, O	SC
		AN4376.2	GLU + NADP <-> AKG + NH3 + NADPH	1.4.1.4	Glutamate dehydrogenase	A, F, Y, O	SC
		AN4159.2	GLU + NH3 + ATP -> GLN + ADP + PI	6.3.1.2	Glutamate-ammonia ligase	A, F, Y	SC
		AN4809.2	GLN -> GLU + NH3	3.5.1.2	Glutaminase A	A, O	SC
		AN7514.2	GLN -> GLU + NH3	3.5.1.2	Glutaminase A	O	SC
		AN4901.2	GLN -> GLU + NH3	3.5.1.2	Glutaminase A	O	SC
#	Glycine, serine and threonine metabolism
		AN8866.2	3PG + NAD -> NADH + PHP	1.1.1.95	Phosphoglycerate dehydrogenase	Y, O	SC
		AN5293.2	3PG + NAD -> NADH + PHP	1.1.1.95	Phosphoglycerate dehydrogenase	O*	SC
		AN2409.2	PHP + GLU -> AKG + 3PSER	2.6.1.52	Phosphoserine transaminase	F, Y, O	SC
		3.1.3.3	3PSER -> PI + SER	3.1.3.3	Phosphoserine phosphatase	no BLASTP hits	SC
		AN5835.2	THFm + SERm <-> GLYm + METTHFm	2.1.2.1	Glycine hydroxymethyltransferase	F, Y, O	SC
		AN3058.2	THF + SER <-> GLY + METTHF	2.1.2.1	Glycine hydroxymethyltransferase	F, Y, O	SC
		AN1342.2	ALA + GLX <-> PYR + GLY	2.6.1.44	Alanine-glyoxylate transaminase	F, Y, O	SC
		AN1198.2	GLYm + THFm + NADm -> METTHFm + NADHm + CO2 + NH3	2.1.2.10	Aminomethyltransferase	F, Y, O	SC
		AN8654.2	GLYm + THFm + NADm -> METTHFm + NADHm + CO2 + NH3	2.1.2.10	Aminomethyltransferase	F, Y, O	SC
		AN1198.2	GLY + THF + NAD -> METTHF + NADH + CO2 + NH3	2.1.2.10	Aminomethyltransferase	F, Y, O	SC
		AN8654.2	GLY + THF + NAD -> METTHF + NADH + CO2 + NH3	2.1.2.10	Aminomethyltransferase	F, Y, O	SC
		AN8859.2	ASP + ATP -> ADP + BASP	2.7.2.4	Aspartate kinase	F, Y, O	SC
		AN4793.2	BASP + NADPH -> NADP + PI + ASPSA	1.2.1.11	Aspartate semialdehyde dehydrogenase	F, Y	SC
		AN2882.2	ASPSA + NADH -> NAD + HSER	1.1.1.3	Homoserine dehydrogenase I	F, Y, O	SC
		AN2882.2	ASPSA + NADPH -> NADP + HSER	1.1.1.3	Homoserine dehydrogenase I	F, Y, O	SC
		AN8843.2	HSER + ATP -> ADP + PHSER	2.7.1.39	Homoserine kinase	F, Y, O	SC
		AN3031.2	PHSER -> PI + THR	4.2.99.2	Threonine synthase	F, Y, O	SC
		AN5820.2	SER + HCYS -> LLCT	4.2.1.22	Cystathionine beta-synthase	F, Y, O	SC
		AN8057.2	SER + HCYS -> LLCT	4.2.1.22	Cystathionine beta-synthase	A, F, Y, O	SC
		AN1513.2	SER + HCYS -> LLCT	4.2.1.22	Cystathionine beta-synthase	F, Y, O	SC
		AN7564.2	GLY + ACAL -> THR	4.1.2.5	Threonine aldolase	Y, O	SC
		AN5426.2	GLY + ACAL -> THR	4.1.2.5	Threonine aldolase	Y, O	SC
		AN7136.2	GLYm + LIPOm <-> SAPm + CO2m	1.4.4.2	Glycine dehydrogenase	F, Y, O	SC
		AN4217.2	THR -> NH3 + OBUT	4.2.1.16	L-Serine dehydratase	F, Y, O	SC
		AN3866.2	THR -> NH3 + OBUT	4.2.1.16	L-Serine dehydratase	F, Y, O*	SC
		AN3830.2	THRm -> NH3m + OBUTm	4.2.1.16	L-Serine dehydratase	F, Y, O	SC
		AN4217.2	THRm -> NH3m + OBUTm	4.2.1.16	L-Serine dehydratase	F, Y, O	SC
		AN2525.2	THRm -> NH3m + OBUTm	4.2.1.16	L-Serine dehydratase	F, Y*, O	SC
		AN4217.2	SER -> PYR + NH3	4.2.1.13	Catabolic serine (threonine) dehydratase	F, Y, O	SC
		AN3866.2	SER -> PYR + NH3	4.2.1.13	Catabolic serine (threonine) dehydratase	F, Y, O	SC
		AN9064.2	THR + NAD -> GLY + AC + NADH	1.1.1.103	Threonine dehydrogenase	Y, O	SC
		AN2158.2	THR + NAD -> GLY + AC + NADH	1.1.1.103	Threonine dehydrogenase	Y*, O	SC
		AN2666.2	THR + NAD -> GLY + AC + NADH	1.1.1.103	Threonine dehydrogenase	Y*, O	SC
#	Histidine metabolism
		AN3169.2	R5P + ATP <-> PRPP + AMP	2.7.6.1	Ribose-phosphate pyrophosphokinase	F, Y, O	SC
		AN1965.2	R5P + ATP <-> PRPP + AMP	2.7.6.1	Ribose-phosphate pyrophosphokinase	F, Y, O	SC
		AN6711.2	R5P + ATP <-> PRPP + AMP	2.7.6.1	Ribose-phosphate pyrophosphokinase	F, Y, O	SC
		AN3748.2	PRPP + ATP -> PPI + PRBATP	2.4.2.17	ATP phosphoribosyltransferase	F, Y, O	SC
		AN0797.2	PRBATP -> PPI + PRBAMP	3.6.1.31	Phosphoribosyl-ATP pyrophosphohydrolase	F, Y, O	SC
		AN2723.2	PRBATP -> PPI + PRBAMP	3.6.1.31	Phosphoribosyl-ATP pyrophosphohydrolase	Y, O	SC
		AN0797.2	PRBAMP -> PRFP	3.5.4.19	Histidinol dehydrogenase	F, Y, O	SC
		AN2723.2	PRBAMP -> PRFP	3.5.4.19	Histidinol dehydrogenase	Y, O	SC
		5.3.1.16_AN2293.2	PRFP -> PRLP	5.3.1.16	Phosphoribosyl-5-amino-1-phosphoribosyl-4-imidazolecarboxiamide isomerase	Y, O (BLASTP hit above the E-value cut-off)	SC
		AN6536.2	DIMGP -> IMACP	4.2.1.19	Imidazoleglycerol-phosphate dehydratase	A, F, Y, O	SC
		AN0717.2	IMACP + GLU -> AKG + HISOLP	2.6.1.9	Histidinol-phosphate aminotransferase	F, Y, O	SC
		3.1.3.15_AN7044.2	HISOLP -> PI + HISOL	3.1.3.15	Histidinolphosphatase	Y, O (BLASTP hit above the E-value cut-off)	SC
		AN0797.2	HISOL + 2 NAD -> HIS + 2 NADH	1.1.1.23	Histidinol dehydrogenase	F, Y, O	SC
		AN2723.2	HISOL + 2 NAD -> HIS + 2 NADH	1.1.1.23	Histidinol dehydrogenase	Y, O	SC
		AN7430.2	PRLP + GLN -> GLU + AICAR + DIMGP	2.4.2.-	Glutamine amidotransferase	A, F, Y, O	SC
		AN0046.2	ATP + HIS + HTRNA -> AMP + PPI + HHTRNA	6.1.1.21	Arginyl-tRNA synthetase	F, Y, O	SC
		AN3096.2/AN0092.2/AN1743.2/AN1957.2/AN3313.2	SAM + HIS -> SAH + MHIS	2.1.1.-	HNRNP arginine N-methyltransferase	Y, O/F, Y, O/F, Y, O/F, Y, O/F, Y, O	SC
#	Valine, leucine and isoleucine metabolism (branched-chain amino acids)
		AN4323.2/AN7878.2/AN5957.2	OICAPm + GLUm <-> AKGm + LEUm	2.6.1.42	Branched chain amino acid aminotransferase	F, Y, O/F, Y, O/F, Y, O	SC
		AN4323.2/AN7878.2/AN5957.2	OMVALm + GLUm <-> AKGm + ILEm	2.6.1.42	Branched chain amino acid aminotransferase	F, Y, O/F, Y, O/F, Y, O	SC
		AN4323.2/AN7878.2/AN5957.2	OMVAL + GLU <-> AKG + ILE	2.6.1.42	Branched chain amino acid aminotransferase	F, Y, O/F, Y, O/F, Y, O	SC
		AN4323.2/AN7878.2/AN5957.2	OIVAL + GLU <-> AKG + VAL	2.6.1.42	Branched chain amino acid aminotransferase	F, Y, O/F, Y, O/F, Y, O	SC
		AN4323.2/AN7878.2/AN5957.2	OICAP + GLU <-> AKG + LEU	2.6.1.42	Branched chain amino acid aminotransferase	F, Y, O/F, Y, O/F, Y, O	SC
		AN4956.2/AN4430.2	OBUTm + PYRm -> ABUTm + CO2m	4.1.3.18	Acetolactate synthase	F, Y, O/F, Y, O	SC
		AN4956.2/AN4430.2	2 PYRm -> CO2m + ACLACm	4.1.3.18	Acetolactate synthase	F, Y, O/F, Y, O	SC
		AN2526.2	ACLACm + NADPHm -> NADPm + DHVALm	1.1.1.86	Ketol-acid reductoisomerase	F, Y, O	SC
		AN2526.2	ABUTm + NADPHm -> NADPm + DHMVAm	1.1.1.86	Ketol-acid reductoisomerase	F, Y, O	SC
		AN6346.2	DHVALm -> OIVALm	4.2.1.9	Dihydroxy acid dehydratase	F, Y, O	SC
		AN6346.2	DHMVAm -> OMVALm	4.2.1.9	Dihydroxy acid dehydratase	F, Y, O	SC
		AN0840.2	ACCOAm + OIVALm -> COAm + IPPMALm	4.1.3.12	alpha-Isopropylmalate synthase	Y, O	SC
		AN5886.2	CBHCAP <-> IPPMAL	4.2.1.33	Isopropylmalate isomerase	Y, O	SC
		AN5886.2	PPMAL <-> IPPMAL	4.2.1.33	Isopropylmalate isomerase	Y, O	SC
		AN0912.2	IPPMAL + NAD -> NADH + OICAP + CO2	1.1.1.85	Beta-IPM (isopropylmalate) dehydrogenase	A, Y, O	SC
		AN2793.2	IPPMAL + NAD -> NADH + OICAP + CO2	1.1.1.85	Beta-IPM (isopropylmalate) dehydrogenase	A, F, Y, O	SC
#	Lysine metabolism
		AN6639.2	HCITm <-> HACNm	4.2.1.79	2-Methylcitrate dehydratase	F, O	SC
		AN6521.2	HICITm <-> HACNm	4.2.1.36	Homoaconitate hydratase	A, F, Y, O	SC
		AN5206.2	HICITm + NADm <-> OXAm + CO2m + NADHm	1.1.1.155	Homoisocitrate dehydrogenase	F, Y, O	SC
		NON_ENZ	OXAm <-> CO2m + AKAm	Non enzymatic reaction	Non enzymatic reaction		SC
		AN8519.2	AKA + GLU <-> AMA + AKG	2.6.1.39	2-Aminoadipate transaminase	F, Y, O	SC
		AN5610.2	AMA + NADPH + ATP -> AMASA + NADP + AMP + PPI	1.2.1.31	L-Aminoadipate-semialdehyde dehydrogenase	A, F, Y, O	SC
		AN5610.2	AMA + NADH + ATP -> AMASA + NAD + AMP + PPI	1.2.1.31	L-Aminoadipate-semialdehyde dehydrogenase	A, F, Y, O	SC
		AN5601.2	GLU + AMASA + NADPH <-> SACP + NADP	1.5.1.10	Saccharopine dehydrogenase (NADP+, L-glutamate forming)	A, F, Y, O	SC
		AN2873.2	SACP + NAD <-> LYS + AKG + NADH	1.5.1.7	Saccharopine dehydrogenase (NAD+, L-lysine forming)	Y, O	SC
		AN1913.2	ATP + LYS + LTRNA -> AMP + PPI + LLTRNA	6.1.1.6	Lysyl-tRNA synthetase	F, Y, O	SC
		AN0428.2	ATP + LYS + LTRNA -> AMP + PPI + LLTRNA	6.1.1.6	Lysyl-tRNA synthetase	F, Y, O	SC
		AN1913.2	ATPm + LYSm + LTRNAm -> AMPm + PPIm + LLTRNAm	6.1.1.6	Lysyl-tRNA synthetase	F, Y, O	SC
		AN0428.2	ATPm + LYSm + LTRNAm -> AMPm + PPIm + LLTRNAm	6.1.1.6	Lysyl-tRNA synthetase	F, Y, O	SC
#	Methionine metabolism
		AN7051.2	LLCT -> HCYS + PYR + NH3	4.4.1.8	Cystathionine-b-lyase	A, F, Y, O	SC
		AN1263.2	SAH + H2O -> HCYS + ADN	3.3.1.1	Adenosylhomocysteinase	F, Y, O	AN, SC
		AN4443.2	HCYS + MTHPTGLU -> THPTGLU + MET	2.1.1.14	Vitamin B12-(cobalamin)-independent methionine synthase	A, F, Y, O	SC
		AN4443.2	HCYS + MTHF -> THF + MET	2.1.1.13	Methionine synthase	A*, F, Y, O	SC
		AN1446.2	LLCT -> CYS + NH3 + OBUT	4.4.1.1	Cystathionine gamma-lyase	F, Y, O	SC
		AN2229.2	ACCOA + HSER <-> COA + OAHSER	2.3.1.31	Homoserine O-trans-acetylase	A, F, Y, O	SC
		AN8277.2	OAHSER + METH -> MET + AC	4.2.99.10	O-Acetylhomoserine (thiol)-lyase	A, F, Y, O	SC
		AN8277.2	OAHSER + H2S -> AC + HCYS	2.5.1.47	Cysteine synthase	A, F, Y, O	SC
		AN3456.2	OSLHSER <-> SUCC + OBUT + NH3	4.2.99.9	Cystathionine gamma-synthase	Y, O	SC
		AN1222.2	MET + ATP -> PPI + PI + SAM	2.5.1.6	S-Adenosylmethionine synthetase	A, F, Y, O	SC
		AN0720.2	SAM + CALH -> SAH + DPTH	2.1.1.98	Diphthine synthase	F, Y, O	SC
#	Phenylalanine, tyrosine and tryptophan biosynthesis (aromatic amino acids)
		AN5701.2	E4P + PEP -> PI + 3DDAH7P	2.5.1.54	3-Deoxy-D-arabino-heptulosonate 7-phosphate	A, F, Y, O	SC
		AN0354.2	E4P + PEP -> PI + 3DDAH7P	2.5.1.54	3-Deoxy-D-arabino-heptulosonate 7-phosphate	A, F, Y, O	SC
		AN0708.2/AN8886.2/AN4350.2	3DDAH7P -> DQT + PI	4.6.1.3	Pentafunctional aroM polypeptide (contains: 3-dehydroquinate synthase, 3-dehydroquinate dehydratase (3-dehydroquinase), shikimate 5-dehydrogenase, shikimate kinase, and EPSP synthase)	A, F, Y, O/F, Y, O*/F, Y, O*	SC
		AN0708.2/AN8886.2/AN4350.2	DQT -> DHSK	4.2.1.10	3-Dehydroquinate dehydratase	F, Y, O/F, Y, O*/F, Y, O*	SC
		AN1135.2	DQT -> DHSK	4.2.1.10	3-Dehydroquinate dehydratase	-	SC
		AN1137.2	QT + NAD <-> DQT + NADH	1.1.1.24	Quinate 5-dehydrogenase	-
		AN0708.2/AN8886.2/AN4350.2	DHSK + NADPH -> SME + NADP	1.1.1.25	Shikimate dehydrogenase	F, Y, O/F, Y, O*/F, Y, O*	SC
		AN0708.2/AN8886.2/AN4350.2	SME + ATP -> ADP + SME5P	2.7.1.71	Shikimate kinase I, II	F, Y, O/F, Y, O*/F, Y, O*	SC
		AN0708.2/AN8886.2/AN4350.2	SME5P + PEP -> 3PSME + PI	2.5.1.19	3-Phosphoshikimate-1-carboxyvinyltransferase	F, Y, O/F, Y, O*/F, Y, O*	SC
		AN5731.2	3PSME -> PI + CHOR	4.6.1.4	Chorismate synthase	F, Y, O	SC
		AN6866.2	CHOR -> PHEN	5.4.99.5	Chorismate mutase	A, F, Y, O	SC
		4.2.1.51	PHEN -> CO2 + PHPYR	4.2.1.51	Prephenate dehydratase	no BLASTP hits	SC
		AN6338.2	PHPYR + GLU <-> AKG + PHE	2.6.1.57	Aromatic-amino-acid transaminase	Y, O	SC
		AN5959.2	PHEN + NADP -> 4HPP + CO2 + NADPH	1.3.1.13	Prephenate dehydrogenase (NADP+)	Y, O	SC
		AN5041.2	4HPP + GLU -> AKG + TYR	2.6.1.57	Aromatic-amino-acid transaminase	Y, O	SC
		AN6338.2	4HPP + GLU -> AKG + TYR	2.6.1.57	Aromatic-amino-acid transaminase	Y, O	SC
		AN5959.2	PHEN + NAD -> 4HPP + CO2 + NADH	1.3.1.12	Prephenate dehydrogenase	Y, O	SC
		AN3695.2	CHOR + GLN -> GLU + PYR + AN	4.1.3.27	Anthranilate synthase	F, Y, O	SC
		AN3634.2	AN + PRPP -> PPI + NPRAN	2.4.2.18	Anthranilate phosphoribosyl transferase	F, Y, O	SC
		5.3.1.24_AN0648.2	NPRAN -> CPAD5P	5.3.1.24	N-(5'-Phosphoribosyl)-anthranilate isomerase	Y, O (BLASTP hit above the E-value cut-off)	SC
		4.1.1.48_AN0648.2	CPAD5P -> CO2 + IGP	4.1.1.48	Indoleglycerol phosphate synthase	Y*, O (BLASTP hit above the E-value cut-off)	SC
		AN6231.2/AN5444.2	IGP + SER -> T3P1 + TRP	4.2.1.20	Tryptophan synthetase	A, F, Y, O/F, Y, O	SC
		AN1993.2	4HPP + GLU <-> AKG + TYR	2.6.1.1	Aspartate transaminase	F, Y, O	SC
		AN6048.2	4HPP + GLU <-> AKG + TYR	2.6.1.1	Aspartate transaminase	F, Y, O	SC
		AN2509.2	TRP + O2 -> FKYN	1.13.11.11	Tryptophan 2,3-dioxygenase	F, Y, O	SC
		AN1858.2	TRP + O2 -> FKYN	1.13.11.11	Tryptophan 2,3-dioxygenase	F, Y, O	SC
		AN4577.2	FKYN -> FOR + KYN	3.5.1.9	Kynurenine formamidase	A*, F, O	SC
		AN5952.2	KYN -> ALA + AN	3.7.1.3	Kynureninase	Y, O	SC
		AN1857.2	KYN -> ALA + AN	3.7.1.3	Kynureninase	Y, O	SC
		AN5200.2	KYN + NADPH + O2 -> HKYN + NADP	1.14.13.9	Kynurenine 3-monooxygenase	F, Y, O	SC
		AN5952.2	HKYN -> HAN + ALA	3.7.1.3	Kynureninase	Y, O	SC
		AN1857.2	HKYN -> HAN + ALA	3.7.1.3	Kynureninase	Y, O	SC
		1.13.11.6	HAN + O2 -> CMUSA	1.13.11.6	3-Hydroxyanthranilate 3,4-dioxygenase	no BLASTP hits	SC
		4.1.1.45_AN0050.2	CMUSA -> CO2 + AM6SA	4.1.1.45	Picolinic acid decarboxylase	(BLASTP hit above the E-value cut-off)	SC
		AN1689.2	AM6SA + NAD -> AMUCO + NADH	1.2.1.32	Aminomuconate-semialdehyde dehydrogenase	F, Y*, O*	SC
		1.5.1.-_AN8243.2	AMUCO + NADPH -> AKA + NADP + NH3	1.5.1.-	2-Aminomuconate-reductase-rxn	(BLASTP hit above the E-value cut-off)	SC
		AN1899.2	4HPP + O2 -> HOMOGEN + CO2	1.13.11.27	4-Hydroxyphenylpyruvate dioxygenase	O	SC
		AN1897.2	HOMOGEN + O2 -> MACAC	1.13.11.5	Homogentisate 1,2-dioxygenase	A, F, O	SC
		AN1895.2	MACAC -> FUACAC	5.2.1.2	Maleyl-acetoacetate isomerase	A, F	SC
		AN1896.2	FUACAC -> FUM + ACTAC	3.7.1.2	Fumarylacetoacetase	A, F, O	SC
		6.1.1.2_AN6488.2	ATPm + TRPm + TRNAm -> AMPm + PPIm + TRPTRNAm	6.1.1.2	Tryptophanyl-tRNA synthetase	Y, O (BLASTP hit above the E-value cut-off)	SC
		AN8777.2	PAD -> PAC + NH3	3.5.1.4	Amidase	A, F, Y, O	SC
		AN6519.2	PAD -> PAC + NH3	3.5.1.4	Amidase	F, Y, O	SC
		AN3957.2	PAD -> PAC + NH3	3.5.1.4	Amidase	A*, F, Y, O	SC
		AN2829.2	PAD -> PAC + NH3	3.5.1.4	Amidase	-	SC
		AN8777.2	IAD -> IAC + NH3	3.5.1.4	Amidase	A, F, Y, O	SC
		AN6519.2	IAD -> IAC + NH3	3.5.1.4	Amidase	F, Y, O	SC
		AN3957.2	IAD -> IAC + NH3	3.5.1.4	Amidase	A*, F, Y, O	SC
		AN2829.2	IAD -> IAC + NH3	3.5.1.4	Amidase	-	SC
		AN7656.2	SPRMD + ACCOA -> ASPERMD + COA	2.6.1.29	Diamine transaminase	F	SC
		AN3580.2	ASPERMD + O2 -> APRUT + APROA + H2O2	1.5.3.11	Polyamine oxidase	F, Y, O	SC
		AN3580.2	APRUT + O2 -> GABAL + APROA + H2O2	1.5.3.11	Polyamine oxidase	F, Y, O	SC
		AN7656.2	SPRM + ACCOA -> ASPRM + COA	2.6.1.29	Diamine transaminase	F	SC
		AN3580.2	ASPRM + O2 -> ASPERMD + APROA + H2O2	1.5.3.11	Polyamine oxidase	F, Y, O	SC
#	Proline metabolism
		AN5817.2	GLU + ATP -> ADP + GLUP	2.7.2.11	gamma-Glutamyl kinase	F, Y, O	SC
		AN5799.2	GLUP + NADH -> NAD + PI + GLUGSAL	1.2.1.41	gamma-Glutamyl phosphate reductase	Y, O	SC
		AN5799.2	GLUP + NADPH -> NADP + PI + GLUGSAL	1.2.1.41	gamma-Glutamyl phosphate reductase	Y, O	SC
		NON_ENZ	GLUGSAL <-> P5C	Non enzymatic reaction	Non enzymatic reaction		SC
		NON_ENZ	GLUGSALm <-> P5Cm	Non enzymatic reaction	Non enzymatic reaction		SC
		AN7387.2	P5C + NADPH -> PRO + NADP	1.5.1.2	Pyrroline-5-carboxylate reductase	F, Y, O	SC
		AN7387.2	PHC + NADPH -> HPRO + NADP	1.5.1.2	Pyrroline-5-carboxylate reductase	F, Y, O	SC
		AN7387.2	PHC + NADH -> HPRO + NAD	1.5.1.2	Pyrroline-5-carboxylate reductase	F, Y, O	SC
		AN1731.2	PROm + NADm -> P5Cm + NADHm	1.5.99.8	Proline dehydrogenase	A, F, Y, O	SC
#	Metabolism of other amino acids
#	beta-Alanine metabolism
		AN0554.2	GABALm + NADm -> GABAm + NADHm	1.2.1.3	Aldehyde dehydrogenase (NAD+)	A, F, Y, O	AN, SC
		AN1689.2	GABALm + NADm -> GABAm + NADHm	1.2.1.3	Aldehyde dehydrogenase (NAD+)	F, O	AN, SC
		AN4126.2	GABALm + NADm -> GABAm + NADHm	1.2.1.3	Aldehyde dehydrogenase (NAD+)	F, O	AN, SC
		AN9034.3	GABALm + NADm -> GABAm + NADHm	1.2.1.3	Aldehyde dehydrogenase (NAD+)	F, O	AN, SC
		AN4054.3	GABALm + NADm -> GABAm + NADHm	1.2.1.3	Aldehyde dehydrogenase (NAD+)	F, O	AN, SC
		AN0554.2	LACALm + NADm <-> LLACm + NADHm	1.2.1.3	Aldehyde dehydrogenase (NAD+)	A, F, Y, O	AN, SC
		AN1689.2	LACALm + NADm <-> LLACm + NADHm	1.2.1.3	Aldehyde dehydrogenase (NAD+)	F, O	AN, SC
		AN4126.2	LACALm + NADm <-> LLACm + NADHm	1.2.1.3	Aldehyde dehydrogenase (NAD+)	F, O	AN, SC
		AN9034.3	LACALm + NADm <-> LLACm + NADHm	1.2.1.3	Aldehyde dehydrogenase (NAD+)	F, O	AN, SC
		AN4054.3	LACALm + NADm <-> LLACm + NADHm	1.2.1.3	Aldehyde dehydrogenase (NAD+)	F, O	AN, SC
#	Cyanoamino acid metabolism
		AN3656.2	APROP -> ALA + NH3	3.5.5.1	Nitrilase	F, Y, O	SC
		AN5486.2	ACYBUT -> GLU + NH3	3.5.5.1	Nitrilase	F, Y, O	SC
#	Proteins, peptides and amino acids metabolism
		AN3839.2	TCOA + GLP -> COA + TGLP	2.3.1.97	Glycylpeptide N-tetradecanoyltransferase	A, F, Y, O	SC
		AN3628.2	ACCOA + PEPD -> COA + APEP	2.3.1.88	Peptide alpha-N-acetyltransferase	Y, O	SC
#	Glutathione biosynthesis
		AN3150.2	CYS + GLU + ATP -> GC + PI + ADP	6.3.2.2	gamma-Glutamylcysteine synthetase	F, Y, O	SC
		AN4462.2	GLY + GC + ATP -> RGT + PI + ADP	6.3.2.3	Glutathione synthetase	F	SC
		AN2846.2	2 RGT + H2O2 <-> OGT	1.11.1.9	Glutathione peroxidase	F, Y, O	SC
		AN0932.2	NADPH + OGT -> NADP + RGT	1.6.4.2	Glutathione oxidoreductase	F, Y, O	SC
		AN3767.2	RGT + ALA -> CGLY + ALAGLY	2.3.2.2	gamma-Glutamyltranspeptidase	F, Y, O	SC
#	NUCLEOTIDE METABOLISM
#	Purine metabolism
		AN3913.2	ATP -> cAMP + PPI	4.6.1.1	Adenylate cyclase	A, F, Y, O	SC
		AN1395.2	GMP + ATP <-> GDP + ADP	2.7.4.8	Guanylate kinase	F, Y, O	SC
		AN1395.2	DGMP + ATP <-> DGDP + ADP	2.7.4.8	Guanylate kinase	F, Y, O	SC
		AN1395.2	GMP + DATP <-> GDP + DADP	2.7.4.8	Guanylate kinase	F, Y, O	SC
		AN6637.2	PRPP + GLN -> PPI + GLU + PRAM	2.4.2.14	Amidophosphoribosyltransferase	F, Y, O	SC
		AN6541.2	PRAM + ATP + GLY <-> ADP + PI + GAR	6.3.4.13	Phosphoribosylamine-glycine ligase	F, Y, O	SC
		AN5922.2	GAR + FTHF -> THF + FGAR	2.1.2.2	Glycinamide ribotide transformylase	F, Y, O	SC
		AN8121.2	FGAR + ATP + GLN -> GLU + ADP + PI + FGAM	6.3.5.3	5'-Phosphoribosylformyl glycinamidine synthetase	F, Y, O	SC
		AN6541.2	FGAM + ATP -> ADP + PI + AIR	6.3.3.1	Phosphoribosylformylglycinamide cyclo-ligase	F, Y, O	SC
		AN3626.2	CAIR <-> AIR + CO2	4.1.1.21	Phosphoribosylamino-imidazole-carboxylase	F, Y, O	SC
		AN4739.2	CAIR + ATP + ASP <-> ADP + PI + SAICAR	6.3.2.6	Phosphoribosyl amino imidazolesuccinocarbozamide synthetase	F, Y, O	SC
		AN6209.2	SAICAR <-> FUM + AICAR	4.3.2.2	5'-Phosphoribosyl-4-(N-succinocarboxamide)-5-aminoimidazole lyase	F, Y, O	SC
		AN4011.2	SAICAR <-> FUM + AICAR	4.3.2.2	5'-Phosphoribosyl-4-(N-succinocarboxamide)-5-aminoimidazole lyase	F	SC
		AN4464.2	AICAR + FTHF <-> THF + PRFICA	2.1.2.3	5-Aminoimidazole-4-carboxamide ribonucleotide (AICAR) transformylase	F, Y, O	SC
		AN4464.2	PRFICA <-> IMP	3.5.4.10	IMP cyclohydrolase	F, Y, O	SC
		AN0893.2	IMP + GTP + ASP -> GDP + PI + ASUC	6.3.4.4	Adenylosuccinate synthetase	A, F, Y, O	SC
		AN6209.2	ASUC <-> FUM + AMP	4.3.2.2	5'-phosphoribosyl-4-(N-succinocarboxamide)-5-aminoimidazole lyase	F, Y, O	SC
		AN4011.2	ASUC <-> FUM + AMP	4.3.2.2	5'-phosphoribosyl-4-(N-succinocarboxamide)-5-aminoimidazole lyase	F	SC
		AN5716.2	IMP + NAD -> NADH + XMP	1.1.1.205	Inosine-5'-monophosphate dehydrogenase	F, Y, O	SC
		AN5566.2	XMP + ATP + GLN -> GLU + AMP + PPI + GMP	6.3.5.2	GMP synthase (glutamine-hydrolysing)	F, Y, O	SC
		AN8872.2	AMP -> IMP + NH3	3.5.4.6	AMP deaminase	F, Y, O	SC
		AN0829.2	cAMP -> AMP	3.1.4.17	3',5'-Cyclic-nucleotide phosphodiesterase	F, Y, O	SC
		AN2740.2	cAMP -> AMP	3.1.4.17	3',5'-Cyclic-nucleotide phosphodiesterase	F, Y, O	SC
		AN2740.2	cdAMP -> DAMP	3.1.4.17	3',5'-Cyclic-nucleotide phosphodiesterase	F, Y, O	SC
		AN2740.2	cIMP -> IMP	3.1.4.17	3',5'-Cyclic-nucleotide phosphodiesterase	F, Y, O	SC
		AN2740.2	cGMP -> GMP	3.1.4.17	3',5'-Cyclic-nucleotide phosphodiesterase	F, Y, O	SC
		AN2740.2	cCMP -> CMP	3.1.4.17	3',5'-Cyclic-nucleotide phosphodiesterase	F, Y, O	SC
		AN4603.2	ATN <-> ATT	3.5.2.5	Allantoinase	Y, O	SC
		AN3104.2	ATT <-> UGC + UREA	3.5.3.4	Allantoicase	F, Y, O	SC
		AN1480.2	UGC <-> GLX + 2 NH3 + CO2	3.5.3.19	Ureidoglycolate hydrolase	F, Y, O	SC
#	Pyrimidine metabolism
		AN0565.2	CAP + ASP -> CAASP + PI	2.1.3.2	Aspartate-carbamoyltransferase	A, F, Y, O	SC
		AN5999.2	CAP + ASP -> CAASP + PI	2.1.3.2	Aspartate-carbamoyltransferase	F, Y*, O	SC
		AN2243.2	CAP + ASP -> CAASP + PI	2.1.3.2	Aspartate-carbamoyltransferase	F	SC
		3.5.2.3_AN0961.2	CAASP <-> DOROA	3.5.2.3	Dihydrooratase	Y, O (BLASTP hit above the E-value cut-off)	SC
		AN5909.2	DOROA + O2 <-> H2O2 + OROA	1.3.1.14/1.3.3.1	Orotate reductase	A*, F, Y, O	SC
		AN5909.2	DOROA + Qm <-> QH2m + OROA	1.3.1.14/1.3.3.1	Orotate reductase	A*, F, Y, O	SC
		AN5884.2	OROA + PRPP <-> PPI + OMP	2.4.2.10	Orotate phosphoribosyltransferase 1	F, Y, O	SC
		AN6157.2	OMP -> CO2 + UMP	4.1.1.23	Orotidine-5'-phosphate decarboxylase	A, F, Y, O	SC
		AN4258.2	ATP + UMP <-> ADP + UDP	2.7.4.14	Cytidylate kinase	Y, O	SC
		AN8869.2	URA + PRPP -> UMP + PPI	2.4.2.9	Uracil phosphoribosyltransferase	Y, O	SC
		3.5.4.1_AN4228.2	CYTS -> URA + NH3	3.5.4.1	Cytosine deaminase	O (BLASTP hit above the E-value cut-off)	SC
		AN7502.2	URI + GTP -> UMP + GDP	2.7.1.48	Uridine kinase	F, Y, O	SC
		AN7502.2	CYTD + GTP -> GDP + CMP	2.7.1.48	Uridine kinase	F, Y, O	SC
		AN7502.2	URI + ATP -> ADP + UMP	2.7.1.48	Uridine kinase	F, Y, O	SC
		AN6490.2	DU + PI <-> URA + DR1P	2.4.2.4	Thymidine (deoxyuridine) phosphorylase	F, Y, O	SC
		AN6490.2	DT + PI <-> THY + DR1P	2.4.2.4	Thymidine (deoxyuridine) phosphorylase	F, Y, O	SC
		3.5.4.5_AN8571.2	CYTD -> URI + NH3	3.5.4.5	Cytidine deaminase	Y*, O (BLASTP hit above the E-value cut-off)	SC
		3.5.4.5_AN8571.2	DC -> NH3 + DU	3.5.4.5	Cytidine deaminase	Y*, O (BLASTP hit above the E-value cut-off)	SC
		AN8213.2	DTMP + ATP <-> ADP + DTDP	2.7.4.9	dTMP kinase	F, Y, O	SC
		AN3581.2	OTHIO + NADPH -> NADP + RTHIO	1.6.4.5	Thioredoxin reductase	A, F, Y, O	SC
		AN3581.2	OTHIOm + NADPHm -> NADPm + RTHIOm	1.6.4.5	Thioredoxin reductase	A, F, Y, O	SC
		AN0271.2	DUTP -> PPI + DUMP	3.6.1.23	dUTP pyrophosphatase	F, Y, O	SC
		AN7028.2	DUMP + METTHF -> DHF + DTMP	2.1.1.45	Thymidylate synthase	F, Y, O	SC
		AN4258.2	DCMP + ATP <-> ADP + DCDP	2.7.4.14	Cytidylate kinase	Y, O	SC
		AN4258.2	CMP + ATP <-> ADP + CDP	2.7.4.14	Cytidylate kinase	Y, O	SC
		AN0490.2	UTP + GLN + ATP -> GLU + CTP + ADP + PI	6.3.4.2	CTP synthase	F, Y, O	SC
		AN0490.2	ATP + UTP + NH3 -> ADP + PI + CTP	6.3.4.2	CTP synthase	F, Y, O	SC
		AN0072.2	URA + R5P <-> PURI5P	4.2.1.70	Pseudouridine synthase	F, Y, O	SC
		AN6165.2	URA + R5P <-> PURI5P	4.2.1.70	Pseudouridine synthase	F, Y, O	SC
		AN3170.2	URA + R5P <-> PURI5P	4.2.1.70	Pseudouridine synthase	F, Y, O	SC
#	Salvage pathways
		AN9083.2	AD + PRPP -> PPI + AMP	2.4.2.7	Adenine phosphoribosyltransferase	F, Y, O	SC
		AN0662.2	ADN -> INS + NH3	3.5.4.4	Adenosine deaminase	O	SC
		AN0662.2	DA -> DIN + NH3	3.5.4.4	Adenosine deaminase	O	SC
		AN6490.2	DIN + PI <-> HYXN + DR1P	2.4.2.1	Purine nucleotide phosphorylase	F, Y, O	SC
		AN6490.2	DA + PI <-> AD + DR1P	2.4.2.1	Purine nucleotide phosphorylase	F, Y, O	SC
		AN6490.2	DG + PI <-> GN + DR1P	2.4.2.1	Purine nucleotide phosphorylase	F, Y, O	SC
		AN6490.2	HYXN + R1P <-> INS + PI	2.4.2.1	Purine nucleotide phosphorylase	F, Y, O	SC
		AN6490.2	AD + R1P <-> PI + ADN	2.4.2.1	Purine nucleotide phosphorylase	F, Y, O	SC
		AN6490.2	GN + R1P <-> PI + GSN	2.4.2.1	Purine nucleotide phosphorylase	F, Y, O	SC
		AN6490.2	XAN + R1P <-> PI + XTSINE	2.4.2.1	Purine nucleotide phosphorylase	F, Y, O	SC
		AN6993.2	XAN + PRPP -> XMP + PPI	2.4.2.22	Xanthine-guanine phosphoribosyltransferase	Y, O	SC
		AN1115.2	GSN -> GN + RIB	3.2.2.1	Purine nucleosidase	F, Y*, O*	SC
		AN1115.2	ADN -> AD + RIB	3.2.2.1	Purine nucleosidase	F, Y*, O*	SC
		AN2272.2	ADN + ATP -> AMP + ADP	2.7.1.20	Adenosine kinase	F, Y, O	AN, SC
		AN5122.2	ATP + AMP <-> 2 ADP	2.7.4.3	Adenylate kinase	Y, O	AN, SC
		AN5122.2	GTP + AMP <-> ADP + GDP	2.7.4.3	Adenylate kinase	Y, O	AN, SC
		AN5122.2	ITP + AMP <-> ADP + IDP	2.7.4.3	Adenylate kinase	Y, O	AN, SC
		AN0259.2	ATPm + AMPm <-> 2 ADPm	2.7.4.3	Adenylate kinase	Y, O	AN, SC
		AN0259.2	GTPm + AMPm <-> ADPm + GDPm	2.7.4.3	Adenylate kinase	Y, O	AN, SC
		AN0259.2	ITPm + AMPm <-> ADPm + IDPm	2.7.4.3	Adenylate kinase	Y, O	AN, SC
		AN8216.2	UDP + ATP <-> UTP + ADP	2.7.4.6	Nucleoside-diphosphate kinase	A, F, Y, O*	AN, SC
		AN8216.2	CDP + ATP <-> CTP + ADP	2.7.4.6	Nucleoside-diphosphate kinase	A, F, Y, O*	AN, SC
		AN8216.2	DGDP + ATP <-> DGTP + ADP	2.7.4.6	Nucleoside-diphosphate kinase	A, F, Y, O*	AN, SC
		AN8216.2	DUDP + ATP <-> DUTP + ADP	2.7.4.6	Nucleoside-diphosphate kinase	A, F, Y, O*	AN, SC
		AN8216.2	DCDP + ATP <-> DCTP + ADP	2.7.4.6	Nucleoside-diphosphate kinase	A, F, Y, O*	AN, SC
		AN8216.2	DTDP + ATP <-> DTTP + ADP	2.7.4.6	Nucleoside-diphosphate kinase	A, F, Y, O*	AN, SC
		AN8216.2	DADP + ATP <-> DATP + ADP	2.7.4.6	Nucleoside-diphosphate kinase	A, F, Y, O*	AN, SC
		AN8216.2	GDP + ATP <-> GTP + ADP	2.7.4.6	Nucleoside-diphosphate kinase	A, F, Y, O*	AN, SC
		AN8216.2	IDP + ATP <-> ITP + IDP	2.7.4.6	Nucleoside-diphosphate kinase	A, F, Y, O*	AN, SC
		AN5122.2	DAMP + ATP <-> DADP + ADP	2.7.4.11	Adenylate kinase	Y, O	AN, SC
		AN0259.2	DAMP + ATP <-> DADP + ADP	2.7.4.11	Adenylate kinase	Y, O	AN, SC
		AN6078.2	AD -> NH3 + HYXN	3.5.4.2	Adenine deaminase	A, F, Y, O	SC
		AN2272.2	INS + ATP -> IMP + ADP	2.7.1.73	Inosine kinase	F, Y*, O*	SC
		AN2272.2	GSN + ATP -> GMP + ADP	2.7.1.73	Inosine kinase	F, Y*, O*	SC
		AN6993.2	HYXN + PRPP -> PPI + IMP	2.4.2.8	Hypoxanthine phosphoribosyltransferase	Y, O*	SC
		AN6993.2	GN + PRPP -> PPI + GMP	2.4.2.8	Hypoxanthine phosphoribosyltransferase	Y, O*	SC
		2.4.2.3	URI + PI <-> URA + R1P	2.4.2.3	Uridine phosphorylase	no BLASTP hits	SC
		AN4258.2	UMP + ATP <-> UDP + ADP	2.7.4.14	Uridylate kinase	Y, O	SC
		AN4258.2	DUMP + ATP <-> DUDP + ADP	2.7.4.14	Uridylate kinase	Y, O	SC
		AN4389.2	CMP -> CYTS + R5P	3.2.2.10	CMP glycosylase	F, Y*, O*	SC
		AN5939.2	DUMP -> DU + PI	3.1.3.5	5'-Nucleotidase	F, O	SC
		AN5336.2	DUMP -> DU + PI	3.1.3.5	5'-Nucleotidase	F, O	SC
		AN5655.2	DUMP -> DU + PI	3.1.3.5	5'-Nucleotidase	F, O	SC
		AN5939.2	DTMP -> DT + PI	3.1.3.5	5'-Nucleotidase	F, O	SC
		AN5336.2	DTMP -> DT + PI	3.1.3.5	5'-Nucleotidase	F, O	SC
		AN5655.2	DTMP -> DT + PI	3.1.3.5	5'-Nucleotidase	F, O	SC
		AN5939.2	DAMP -> DA + PI	3.1.3.5	5'-Nucleotidase	F, O	SC
		AN5336.2	DAMP -> DA + PI	3.1.3.5	5'-Nucleotidase	F, O	SC
		AN5655.2	DAMP -> DA + PI	3.1.3.5	5'-Nucleotidase	F, O	SC
		AN5939.2	DGMP -> DG + PI	3.1.3.5	5'-Nucleotidase	F, O	SC
		AN5336.2	DGMP -> DG + PI	3.1.3.5	5'-Nucleotidase	F, O	SC
		AN5655.2	DGMP -> DG + PI	3.1.3.5	5'-Nucleotidase	F, O	SC
		AN5939.2	DCMP -> DC + PI	3.1.3.5	5'-Nucleotidase	F, O	SC
		AN5336.2	DCMP -> DC + PI	3.1.3.5	5'-Nucleotidase	F, O	SC
		AN5655.2	DCMP -> DC + PI	3.1.3.5	5'-Nucleotidase	F, O	SC
		AN5939.2	CMP -> CYTD + PI	3.1.3.5	5'-Nucleotidase	F, O	SC
		AN5336.2	CMP -> CYTD + PI	3.1.3.5	5'-Nucleotidase	F, O	SC
		AN5655.2	CMP -> CYTD + PI	3.1.3.5	5'-Nucleotidase	F, O	SC
		AN5939.2	AMP -> PI + ADN	3.1.3.5	5'-Nucleotidase	F, O	SC
		AN5336.2	AMP -> PI + ADN	3.1.3.5	5'-Nucleotidase	F, O	SC
		AN5655.2	AMP -> PI + ADN	3.1.3.5	5'-Nucleotidase	F, O	SC
		AN5939.2	GMP -> PI + GSN	3.1.3.5	5'-Nucleotidase	F, O	SC
		AN5336.2	GMP -> PI + GSN	3.1.3.5	5'-Nucleotidase	F, O	SC
		AN5655.2	GMP -> PI + GSN	3.1.3.5	5'-Nucleotidase	F, O	SC
		AN5939.2	IMP -> PI + INS	3.1.3.5	5'-Nucleotidase	F, O	SC
		AN5336.2	IMP -> PI + INS	3.1.3.5	5'-Nucleotidase	F, O	SC
		AN5655.2	IMP -> PI + INS	3.1.3.5	5'-Nucleotidase	F, O	SC
		AN5939.2	XMP -> PI + XTSINE	3.1.3.5	5'-Nucleotidase	F, O	SC
		AN5336.2	XMP -> PI + XTSINE	3.1.3.5	5'-Nucleotidase	F, O	SC
		AN5655.2	XMP -> PI + XTSINE	3.1.3.5	5'-Nucleotidase	F, O	SC
		AN5939.2	UMP -> PI + URI	3.1.3.5	5'-Nucleotidase	F, O	SC
		AN5336.2	UMP -> PI + URI	3.1.3.5	5'-Nucleotidase	F, O	SC
		AN5655.2	UMP -> PI + URI	3.1.3.5	5'-Nucleotidase	F, O	SC
		AN4380.2	ADP + RTHIO -> DADP + OTHIO	1.17.4.1	Ribonucleotide reductase	A, F, Y, O	SC
		AN4380.2	GDP + RTHIO -> DGDP + OTHIO	1.17.4.1	Ribonucleotide reductase	A, F, Y, O	SC
		AN4380.2	CDP + RTHIO -> DCDP + OTHIO	1.17.4.1	Ribonucleotide reductase	A, F, Y, O	SC
		AN4380.2	UDP + RTHIO -> OTHIO + DUDP	1.17.4.1	Ribonucleotide reductase	A, F, Y, O	SC
		AN0067.2	ATP + RTHIO -> DATP + OTHIO	1.17.4.2	Ribonucleoside-triphosphate reductase	A*, F, O	SC
		AN0067.2	GTP + RTHIO -> DGTP + OTHIO	1.17.4.2	Ribonucleoside-triphosphate reductase	A*, F, O	SC
		AN0067.2	CTP + RTHIO -> DCTP + OTHIO	1.17.4.2	Ribonucleoside-triphosphate reductase	A*, F, O	SC
		AN0067.2	UTP + RTHIO -> OTHIO + DUTP	1.17.4.2	Ribonucleoside-triphosphate reductase	A*, F, O	SC
		AN6189.2	GTP -> GSN + 3 PI	3.6.1.15	Nucleoside triphosphatase	F, Y, O	SC
		AN6189.2	DGTP -> DG + 3 PI	3.6.1.15	Nucleoside triphosphatase	F, Y, O	SC
		AN8872.2	AMP -> AD + R5P	3.2.2.4	AMP deaminase	F, Y, O	SC
#	LIPID METABOLISM
#	Fatty acid metabolism
		AN8280.2	ATP + LCCA + COA <-> AMP + PPI + ACOA	6.2.1.3	Long-chain-fatty-acid--CoA ligase	F, Y, O	SC
		AN6014.2	ATP + LCCA + COA <-> AMP + PPI + ACOA	6.2.1.3	Long-chain-fatty-acid--CoA ligase	F, Y, O	SC
		AN0649.2	ATP + LCCA + COA <-> AMP + PPI + ACOA	6.2.1.3	Long-chain-fatty-acid--CoA ligase	F, Y, O	SC
		AN5990.2	ATP + LCCA + COA <-> AMP + PPI + ACOA	6.2.1.3	Long-chain-fatty-acid--CoA ligase	F, Y, O	SC
		AN7111.2	HACOA + NAD <-> OACOA + NADH	1.1.1.-	3-Hydroxyacyl-CoA dehydrogenase	F, Y, O*	SC
		AN9041.2	HACOA + NAD <-> OACOA + NADH	1.1.1.-	3-Hydroxyacyl-CoA dehydrogenase	F, Y, O*	SC
		AN4934.2	HACOA + NAD <-> OACOA + NADH	1.1.1.-	3-Hydroxyacyl-CoA dehydrogenase	F, Y, O*	SC
		AN5646.2	OACOA + COA -> ACOA + ACCOA	2.3.1.16	3-Ketoacyl-CoA thiolase	F, Y, O	SC
		AN1050.2	OACOA + COA -> ACOA + ACCOA	2.3.1.16	3-Ketoacyl-CoA thiolase	F, Y, O	SC
		AN5698.2	OACOA + COA -> ACOA + ACCOA	2.3.1.16	3-Ketoacyl-CoA thiolase	F, Y, O	SC
		AN1409.2	2 ACCOA <-> COA + AACCOA	2.3.1.9	Acetyl-CoA C-acetyltransferase	F, Y, O	SC
		AN4179.2	2 ACCOA <-> COA + AACCOA	2.3.1.9	Acetyl-CoA C-acetyltransferase	F, Y, O	SC
		AN5698.2	2 ACCOA <-> COA + AACCOA	2.3.1.9	Acetyl-CoA C-acetyltransferase	F, O	SC
		AN1409.2	2 ACCOAm <-> COAm + AACCOAm	2.3.1.9	Acetyl-CoA C-acetyltransferase	F, Y, O	SC
		AN4179.2	2 ACCOAm <-> COAm + AACCOAm	2.3.1.9	Acetyl-CoA C-acetyltransferase	F, Y, O	SC
		AN5698.2	2 ACCOAm <-> COAm + AACCOAm	2.3.1.9	Acetyl-CoA C-acetyltransferase	F, O	SC
#	Mitochondrial fatty acid formation
		AN5704.2/AN7489.2/AN0150.2/AN7909.2/AN3276.2	ACACPm + 4 MALACPm + 8 NADPHm -> 8 NADPm + C100ACPm + 4 CO2m + 4 ACPm	1.6.5.3/-/-/1.1.1.100	Type II fatty acid synthase	F, Y, O*/F, Y, O/F, Y, O/F, Y, O/F	SC
		AN5704.2/AN7489.2/AN0150.2/AN7909.2/AN3276.2	ACACPm + 5 MALACPm + 10 NADPHm -> 10 NADPm + C120ACPm + 5 CO2m + 5 ACPm	1.6.5.3/-/-/1.1.1.100	Type II fatty acid synthase	F, Y, O*/F, Y, O/F, Y, O/F, Y, O/F	SC
		AN5704.2/AN7489.2/AN0150.2/AN7909.2/AN3276.2	ACACPm + 6 MALACPm + 12 NADPHm -> 12 NADPm + C140ACPm + 6 CO2m + 6 ACPm	1.6.5.3/-/-/1.1.1.100	Type II fatty acid synthase	F, Y, O*/F, Y, O/F, Y, O/F, Y, O/F	SC
		AN5704.2/AN7489.2/AN0150.2/AN7909.2/AN3276.2	ACACPm + 6 MALACPm + 11 NADPHm -> 11 NADPm + C141ACPm+ 6 CO2m + 6 ACPm	1.6.5.3/-/-/1.1.1.100	Type II fatty acid synthase	F, Y, O*/F, Y, O/F, Y, O/F, Y, O/F	SC
		AN5704.2/AN7489.2/AN0150.2/AN7909.2/AN3276.2	ACACPm + 7 MALACPm + 14 NADPHm -> 14 NADPm + C160ACPm + 7 CO2m + 7 ACPm	1.6.5.3/-/-/1.1.1.100	Type II fatty acid synthase	F, Y, O*/F, Y, O/F, Y, O/F, Y, O/F	SC
		AN5704.2/AN7489.2/AN0150.2/AN7909.2/AN3276.2	ACACPm + 7 MALACPm + 13 NADPHm -> 13 NADPm + C161ACPm + 7 CO2m + 7 ACPm	1.6.5.3/-/-/1.1.1.100	Type II fatty acid synthase	F, Y, O*/F, Y, O/F, Y, O/F, Y, O/F	SC
		AN5704.2/AN7489.2/AN0150.2/AN7909.2/AN3276.2	ACACPm + 8 MALACPm + 16 NADPHm -> 16 NADPm + C180ACPm + 8 CO2m + 8 ACPm	1.6.5.3/-/-/1.1.1.100	Type II fatty acid synthase	F, Y, O*/F, Y, O/F, Y, O/F, Y, O/F	SC
		AN5704.2/AN7489.2/AN0150.2/AN7909.2/AN3276.2	ACACPm + 8 MALACPm + 15 NADPHm -> 15 NADPm + C181ACPm + 8 CO2m + 8 ACPm	1.6.5.3/-/-/1.1.1.100	Type II fatty acid synthase	F, Y, O*/F, Y, O/F, Y, O/F, Y, O/F	SC
		AN5704.2/AN7489.2/AN0150.2/AN7909.2/AN3276.2	ACACPm + 8 MALACPm + 14 NADPHm -> 14 NADPm + C182ACPm + 8 CO2m + 8 ACPm	1.6.5.3/-/-/1.1.1.100	Type II fatty acid synthase	F, Y, O*/F, Y, O/F, Y, O/F, Y, O/F	SC
		AN5704.2/AN7489.2/AN0150.2/AN7909.2/AN3276.2	2 ACACPm + 17 MALACPm + 34 NADPHm -> 34 NADPm + 2 C150ACPm + 17 CO2m + 17 ACPm	1.6.5.3/-/-/1.1.1.100	Type II fatty acid synthase	F, Y, O*/F, Y, O/F, Y, O/F, Y, O/F	SC
		AN5704.2/AN7489.2/AN0150.2/AN7909.2/AN3276.2	ACACPm + 7 MALACPm + 12 NADPHm -> 12 NADPm + C162ACPm + 7 CO2m + 7 ACPm	1.6.5.3/-/-/1.1.1.100	Type II fatty acid synthase	F, Y, O*/F, Y, O/F, Y, O/F, Y, O/F	SC
		AN5704.2/AN7489.2/AN0150.2/AN7909.2/AN3276.2	2 ACACPm + 19 MALACPm + 38 NADPHm -> 38 NADPm + 2 C170ACPm + 19 CO2m + 19 ACPm	1.6.5.3/-/-/1.1.1.100	Type II fatty acid synthase	F, Y, O*/F, Y, O/F, Y, O/F, Y, O/F	SC
		AN5704.2/AN7489.2/AN0150.2/AN7909.2/AN3276.2	ACACPm + 8 MALACPm + 13 NADPHm -> 13 NADPm + C183ACPm + 8 CO2m + 8 ACPm	1.6.5.3/-/-/1.1.1.100	Type II fatty acid synthase	F, Y, O*/F, Y, O/F, Y, O/F, Y, O/F	SC
		AN5704.2/AN7489.2/AN0150.2/AN7909.2/AN3276.2	ACACPm + 9 MALACPm + 18 NADPHm -> 18 NADPm + C200ACPm + 9 CO2m + 9 ACPm	1.6.5.3/-/-/1.1.1.100	Type II fatty acid synthase	F, Y, O*/F, Y, O/F, Y, O/F, Y, O/F	SC
#	Cytosolic fatty acid formation
		AN6126.2	ACCOA + ATP + CO2 <-> MALCOA + ADP + PI	6.4.1.2/6.3.4.14	Acetyl-CoA carboxylase / Biotin carboxylase	A, F, Y, O	SC
		AN5271.2	ACCOA + ATP + CO2 <-> MALCOA + ADP + PI	6.4.1.2/6.3.4.14	Acetyl-CoA carboxylase / Biotin carboxylase	F	SC
		AN4690.2	ACCOA + ATP + CO2 <-> MALCOA + ADP + PI	6.4.1.2/6.3.4.14	Acetyl-CoA carboxylase / Biotin carboxylase	F	SC
		AN9408.2/AN9407.2	MALCOA + ACP <-> MALACP + COA	4.2.1.61/1.3.1.9/2.3.1.38/2.3.1.39/3.1.2.14/2.3.1.86/2.3.1.85/1.1.1.100/2.3.1.41	Fatty-acyl-CoA synthase	A, F, Y, O/A, F, Y, O	SC
		AN7873.2/AN7880.2	MALCOA + ACP <-> MALACP + COA	4.2.1.61/1.3.1.9/2.3.1.38/2.3.1.39/3.1.2.14/2.3.1.86/2.3.1.85/1.1.1.100/2.3.1.41	Fatty-acyl-CoA synthase	F, Y, O/F, Y, O	SC
		AN3381.2/AN3380.2	MALCOA + ACP <-> MALACP + COA	4.2.1.61/1.3.1.9/2.3.1.38/2.3.1.39/3.1.2.14/2.3.1.86/2.3.1.85/1.1.1.100/2.3.1.41	Fatty-acyl-CoA synthase	A, F, Y, O/F, Y, O	SC
		AN9408.2	ACCOA + ACP <-> ACACP + COA	4.2.1.61/1.3.1.9/2.3.1.38/2.3.1.39/3.1.2.14/2.3.1.86	Fatty-acyl-CoA synthase	A, F, Y, O	SC
		AN7873.2	ACCOA + ACP <-> ACACP + COA	4.2.1.61/1.3.1.9/2.3.1.38/2.3.1.39/3.1.2.14/2.3.1.86	Fatty-acyl-CoA synthase	F, Y, O	SC
		AN3381.2	ACCOA + ACP <-> ACACP + COA	4.2.1.61/1.3.1.9/2.3.1.38/2.3.1.39/3.1.2.14/2.3.1.86	Fatty-acyl-CoA synthase	A, F, Y, O	SC
		AN7489.2	MALACPm + ACACPm -> ACPm + CO2m + 3OACPm	2.3.1.41	3-Oxoacyl-[acyl-carrier-protein] synthase	F, Y	SC
		AN5904.2/AN9408.2/AN9407.2	ACACP + 4 MALACP + 8 NADPH -> 8 NADP + C100ACP + 4 CO2 + 4 ACP	6.4.1.2/6.3.4.1/2.3.1.85/1.1.1.100/2.3.1.41/4.2.1.61	B-Ketoacyl-ACP synthase	F, Y, O*/A*, F, Y, O/A*, F, Y, O	SC
		AN5904.2/AN9408.2/AN9407.2	ACACP + 5 MALACP + 10 NADPH -> 10 NADP + C120ACP + 5 CO2 + 5 ACP	6.4.1.2/6.3.4.1/2.3.1.85/1.1.1.100/2.3.1.41/4.2.1.61	B-Ketoacyl-ACP synthase	F, Y, O*/A*, F, Y, O/A*, F, Y, O	SC
		AN5904.2/AN9408.2/AN9407.2	ACACP + 6 MALACP + 12 NADPH -> 12 NADP + C140ACP + 6 CO2 + 6 ACP	6.4.1.2/6.3.4.1/2.3.1.85/1.1.1.100/2.3.1.41/4.2.1.61	B-Ketoacyl-ACP synthase	F, Y, O*/A*, F, Y, O/A*, F, Y, O	SC
		AN5904.2/AN9408.2/AN9407.2	ACACP + 6 MALACP + 11 NADPH -> 11 NADP + C141ACP + 6 CO2 + 6 ACP	6.4.1.2/6.3.4.1/2.3.1.85/1.1.1.100/2.3.1.41/4.2.1.61	B-Ketoacyl-ACP synthase	F, Y, O*/A*, F, Y, O/A*, F, Y, O	SC
		AN5904.2/AN9408.2/AN9407.2	ACACP + 7 MALACP + 14 NADPH -> 14 NADP + C160ACP + 7 CO2 + 7 ACP	6.4.1.2/6.3.4.1/2.3.1.85/1.1.1.100/2.3.1.41/4.2.1.61	B-Ketoacyl-ACP synthase	F, Y, O*/A*, F, Y, O/A*, F, Y, O	SC
		AN5904.2/AN9408.2/AN9407.2	ACACP + 7 MALACP + 13 NADPH -> 13 NADP + C161ACP + 7 CO2 + 7 ACP	6.4.1.2/6.3.4.1/2.3.1.85/1.1.1.100/2.3.1.41/4.2.1.61	B-Ketoacyl-ACP synthase	F, Y, O*/A*, F, Y, O/A*, F, Y, O	SC
		AN5904.2/AN9408.2/AN9407.2	ACACP + 8 MALACP + 16 NADPH -> 16 NADP + C180ACP + 8 CO2 + 8 ACP	6.4.1.2/6.3.4.1/2.3.1.85/1.1.1.100/2.3.1.41/4.2.1.61	B-Ketoacyl-ACP synthase	F, Y, O*/A*, F, Y, O/A*, F, Y, O	SC
		AN5904.2/AN9408.2/AN9407.2	ACACP + 8 MALACP + 15 NADPH -> 15 NADP + C181ACP + 8 CO2 + 8 ACP	6.4.1.2/6.3.4.1/2.3.1.85/1.1.1.100/2.3.1.41/4.2.1.61	B-Ketoacyl-ACP synthase	F, Y, O*/A*, F, Y, O/A*, F, Y, O	SC
		AN5904.2/AN9408.2/AN9407.2	ACACP + 8 MALACP + 14 NADPH -> 14 NADP + C182ACP + 8 CO2 + 8 ACP	6.4.1.2/6.3.4.1/2.3.1.85/1.1.1.100/2.3.1.41/4.2.1.61	B-Ketoacyl-ACP synthase	F, Y, O*/A*, F, Y, O/A*, F, Y, O	SC
		AN9408.2	3HPACP <-> 2HDACP	4.2.1.61	3-Hydroxypalmitoyl-[acyl-carrier-protein] dehydratase	F, Y, O	SC
		AN7873.2	3HPACP <-> 2HDACP	4.2.1.61	3-Hydroxypalmitoyl-[acyl-carrier-protein] dehydratase	F, Y, O	SC
		AN3381.2	3HPACP <-> 2HDACP	4.2.1.61	3-Hydroxypalmitoyl-[acyl-carrier-protein] dehydratase	F, Y, O	SC
		AN9408.2	AACP + NAD <-> 23DAACP + NADH	1.3.1.9	Enoyl-ACP reductase	F, Y, O	SC
		AN7873.2	AACP + NAD <-> 23DAACP + NADH	1.3.1.9	Enoyl-ACP reductase	F, Y, O	SC
		AN3381.2	AACP + NAD <-> 23DAACP + NADH	1.3.1.9	Enoyl-ACP reductase	F, Y, O	SC
		AN5904.2/AN9408.2/AN9407.2	2 ACACP + 17 MALACP + 34 NADPH -> 34 NADP + 2 C150ACP + 17 CO2 + 17 ACP	6.4.1.2/6.3.4.1/2.3.1.85/1.1.1.100/2.3.1.41/4.2.1.61	B-Ketoacyl-ACP synthase	F, Y, O*/A*, F, Y, O/A*, F, Y, O	SC
		AN5904.2/AN9408.2/AN9407.2	ACACP + 7 MALACP + 12 NADPH -> 12 NADP + C162ACP + 7 CO2 + 7 ACP	6.4.1.2/6.3.4.1/2.3.1.85/1.1.1.100/2.3.1.41/4.2.1.61	B-Ketoacyl-ACP synthase	F, Y, O*/A*, F, Y, O/A*, F, Y, O	SC
		AN5904.2/AN9408.2/AN9407.2	2 ACACP + 19 MALACP + 38 NADPH -> 38 NADP + 2 C170ACP + 19 CO2 + 19 ACP	6.4.1.2/6.3.4.1/2.3.1.85/1.1.1.100/2.3.1.41/4.2.1.61	B-Ketoacyl-ACP synthase	F, Y, O*/A*, F, Y, O/A*, F, Y, O	SC
		AN5904.2/AN9408.2/AN9407.2	ACACP + 8 MALACP + 13 NADPH -> 13 NADP + C183ACP + 8 CO2 + 8 ACP	6.4.1.2/6.3.4.1/2.3.1.85/1.1.1.100/2.3.1.41/4.2.1.61	B-Ketoacyl-ACP synthase	F, Y, O*/A*, F, Y, O/A*, F, Y, O	SC
		AN5904.2/AN9408.2/AN9407.2	ACACP + 9 MALACP + 18 NADPH -> 18 NADP + C200ACP + 9 CO2 + 9 ACP	6.4.1.2/6.3.4.1/2.3.1.85/1.1.1.100/2.3.1.41/4.2.1.61	B-Ketoacyl-ACP synthase	F, Y, O*/A*, F, Y, O/A*, F, Y, O	SC
#	Fatty acid degradation
		AN6752.2/AN7111.2/AN5646.2	C140 + ATP + 7 COA + 7 FADm + 7 NAD -> AMP + PPI + 7 FADH2m + 7 NADH + 7 ACCOA	1.3.3.6/4.2.1.17/1.1.1.-/2.3.1.16	Fatty acid degradation	F, Y, O/F, Y, O*/F, Y, O	SC
		AN6752.2/AN7111.2/AN5646.2	C160 + ATP + 8 COA + 8 FADm + 8 NAD -> AMP + PPI + 8 FADH2m + 8 NADH + 8 ACCOA	1.3.3.6/4.2.1.17/1.1.1.-/2.3.1.16	Fatty acid degradation	F, Y, O/F, Y, O*/F, Y, O	SC
		AN6752.2/AN7111.2/AN5646.2	C180 + ATP + 9 COA + 9 FADm + 9 NAD -> AMP + PPI + 9 FADH2m + 9 NADH + 9 ACCOA	1.3.3.6/4.2.1.17/1.1.1.-/2.3.1.16	Fatty acid degradation	F, Y, O/F, Y, O*/F, Y, O	SC
#	Phospholipid metabolism
		AN5599.2	GL3P + 0.0798 C120ACP + 0.0835 C140ACP + 0.1052 C141ACP + 0.7732 C160ACP + 0.1390 C161ACP + 0.0991 C162ACP + 0.1355 C170ACP + 0.2765 C180ACP + 0.4377 C181ACP + 0.9546 C182ACP + 0.1805 C183ACP + 0.0148 C200ACP -> AGL3P + ACP	2.3.1.15	Glycerol-3-phosphate acyltransferase	F, Y, O	SC
		AN5599.2	T3P2 + 0.0798 C120ACP + 0.0835 C140ACP + 0.1052 C141ACP + 0.7732 C160ACP + 0.1390 C161ACP + 0.0991 C162ACP + 0.1355 C170ACP + 0.2765 C180ACP + 0.4377 C181ACP + 0.9546 C182ACP + 0.1805 C183ACP + 0.0148 C200ACP -> AT3P2 + ACP	2.3.1.15	Glycerol-3-phosphate acyltransferase	F, Y, O	SC
		AN6991.2	AT3P2 + NADPH -> AGL3P + NADP	1.1.1.101	Acylglycerone-phosphate reductase	F, Y, O*	SC
		AN5379.2	AT3P2 + NADPH -> AGL3P + NADP	1.1.1.101	Acylglycerone-phosphate reductase	F, Y, O*	SC
		AN6139.2	AGL3P + 0.0798 C120ACP + 0.0835 C140ACP + 0.1052 C141ACP + 0.7732 C160ACP + 0.1390 C161ACP + 0.0991 C162ACP + 0.1355 C170ACP + 0.2765 C180ACP + 0.4377 C181ACP + 0.9546 C182ACP + 0.1805 C183ACP + 0.0148 C200ACP -> PA + ACP	2.3.1.51	1-Acylglycerol-3-phosphate acyltransferase	A*, F, Y, O	SC
		AN5166.2	PAm + CTPm <-> CDPDGm + PPIm	2.7.7.41	CDP-diacylglycerol synthetase	F, Y, O	SC
		AN5166.2	PA + CTP <-> CDPDG + PPI	2.7.7.41	CDP-diacylglycerol synthetase	F, Y, O	SC
		AN5661.2	CDPDG + SER <-> CMP + PS	2.7.8.8	Phosphatidylserine synthase	F, Y, O	SC
		AN5661.2	CDPDGm + SERm <-> CMPm + PSm	2.7.8.8	Phosphatidylserine synthase	F, Y, O	SC
		AN3188.2	PS -> PE + CO2	4.1.1.65	Phosphatidylserine decarboxylase	F, Y, O	SC
		AN7989.2	PS -> PE + CO2	4.1.1.65	Phosphatidylserine decarboxylase	F, Y, O	SC
		AN7385.2	PS -> PE + CO2	4.1.1.65	Phosphatidylserine decarboxylase	F, Y, O	SC
		AN0910.2	PSm -> PEm + CO2m	4.1.1.65	Phosphatidylserine decarboxylase	F, Y, O	SC
		AN2154.2	SAM + PE -> SAH + PMME	2.1.1.17	Phosphatidylethanolamine N-methyltransferase	Y, O	SC
		AN1376.2	SAM + PMME -> SAH + PDME	2.1.1.16	Methylene-fatty-acyl-phospholipid synthase.	F, Y, O	SC
		AN1376.2	PDME + SAM -> PC + SAH	2.1.1.16	Methylene-fatty-acyl-phospholipid synthase.	F, Y, O	SC
		AN0929.2	ATP + CHO -> ADP + PCHO	2.7.1.32	Choline kinase	F, Y, O	SC
		2.7.7.15_AN1357.2	PCHO + CTP -> CDPCHO + PPI	2.7.7.15	Cholinephosphate cytidylyltransferase	Y, O* (BLASTP hit above the E-value cut-off)	SC
		AN4778.2	CDPCHO + DAGLY -> PC + CMP	2.7.8.2	Diacylglycerol cholinephosphotransferase	F, Y, O	SC
		AN1141.2	ATP + ETHM -> ADP + PETHM	2.7.1.82	Ethanolamine kinase	F, Y, O*	SC
		2.7.7.14_AN4303.2	PETHM + CTP -> CDPETN + PPI	2.7.7.14	Phosphoethanolamine cytidylyltransferase	Y, O* (BLASTP hit above the E-value cut-off)	SC
		AN4778.2	CDPETN + DAGLY <-> CMP + PE	2.7.8.1	Ethanolaminephosphotransferase.	F, Y, O	SC
		AN7625.2	G6P -> MI1P	5.5.1.4	Myo-inositol-1-phosphate synthase	F, Y, O	SC
		AN1136.2	MI1P -> MYOI + PI	3.1.3.25	Myo-inositol-1(or 4)-monophosphatase	F, Y, O	SC
		AN0913.2	CDPDG + MYOI -> CMP + PINS	2.7.8.11	Phosphatidylinositol synthase	F, Y, O*	SC
		AN5982.2	ATP + PINS -> ADP + PINSP	2.7.1.137	Phosphatidylinositol 3-kinase	F, Y, O	SC
		AN0038.2	ATP + PINS -> ADP + PINSP	2.7.1.137	Phosphatidylinositol 3-kinase	F, Y*, O	SC
		AN6975.2	ATP + PINS -> ADP + PINSP	2.7.1.137	Phosphatidylinositol 3-kinase	F, Y*, O	SC
		AN4709.2	ATP + PINS -> ADP + PINSP	2.7.1.137	Phosphatidylinositol 3-kinase	F, Y, O	SC
		AN4278.2	ATP + PINS -> ADP + PINS4P	2.7.1.67	Phosphatidylinositol 4-kinase	F, Y, O	SC
		AN4709.2	ATP + PINS -> ADP + PINS4P	2.7.1.67	Phosphatidylinositol 4-kinase	F, Y*, O*	SC
		AN2766.2	PINS4P + ATP -> D45PI + ADP	2.7.1.68	Phosphatidylinositol-4-phosphate 5-kinase	F, Y, O	SC
		AN0664.2	D45PI -> TPI + DAGLY	3.1.4.11	1-Phosphatidylinositol-4,5-bisphosphate phosphodiesterase	F, Y, O	SC
		AN2947.2	D45PI -> TPI + DAGLY	3.1.4.11	1-Phosphatidylinositol-4,5-bisphosphate phosphodiesterase	F, Y, O	SC
		AN2261.2	CDPDGm + GL3Pm <-> CMPm + PGPm	2.7.8.8	Phosphatidylserine synthase	Y, O*	SC
		AN6610.2	PGPm -> PIm + PGm	3.1.3.27	Phosphatidylglycerol phosphate phosphatase a	F, Y*, O	SC
		AN6580.2	CDPDGm + PGm -> CMPm + CLm	2.7.8.5	Cardiolipin synthase	F, Y, O	SC
		AN2124.2	PA -> DAGLY + PI	3.1.3.-/3.1.3.4	Diacylglycerol pyrophosphate phosphatase	F, Y, O*	SC
		AN1671.2	PA -> DAGLY + PI	3.1.3.-/3.1.3.4	Diacylglycerol pyrophosphate phosphatase	F, Y, O*	SC
		AN1292.2	PA -> DAGLY + PI	3.1.3.-/3.1.3.4	Diacylglycerol pyrophosphate phosphatase	F, Y, O*	SC
		AN2124.2	DGPP -> PA + PI	3.1.3.-/3.1.3.4	Diacylglycerol pyrophosphate phosphatase	F, Y, O*	SC
		AN1671.2	DGPP -> PA + PI	3.1.3.-/3.1.3.4	Diacylglycerol pyrophosphate phosphatase	F, Y, O*	SC
		AN6211.2/AN7604.2	PC -> LPC + 0.0798 C120ACP + 0.0835 C140ACP + 0.1052 C141ACP + 0.7732 C160ACP + 0.1390 C161ACP + 0.0991 C162ACP + 0.1355 C170ACP + 0.2765 C180ACP + 0.4377 C181ACP + 0.9546 C182ACP + 0.1805 C183ACP + 0.0148 C200ACP	3.1.1.4/3.1.1.32	Phospholipases	O/F, O*
		AN6211.2/AN7604.2	PE -> LPE + 0.0798 C120ACP + 0.0835 C140ACP + 0.1052 C141ACP + 0.7732 C160ACP + 0.1390 C161ACP + 0.0991 C162ACP + 0.1355 C170ACP + 0.2765 C180ACP + 0.4377 C181ACP + 0.9546 C182ACP + 0.1805 C183ACP + 0.0148 C200ACP	3.1.1.4/3.1.1.32	Phospholipases	O/F, O*
		AN8216.2	CDPm + ATPm <-> CTPm + ADPm	2.7.4.6	Nucleoside-diphosphate kinase	A, F, Y, O*	AN, SC
		AN4258.2	CMPm + ATPm <-> CDPm + ADPm	2.7.4.14	Cytidylate kinase	Y, O	SC
#	Sphingoglycolipid metabolism
		AN1102.2	PALCOA + SER -> COA + DHSPH + CO2	2.3.1.50	Serine C-palmitoyltransferase	A, F, Y, O*	SC
		AN3728.2	PALCOA + SER -> COA + DHSPH + CO2	2.3.1.50	Serine C-palmitoyltransferase	A, Y, O*	SC
		AN1165.2	DHSPH + NADPH -> SPH + NADP	1.1.1.102	3-dehydrosphinganine reductase	F, Y, O*	SC
		AN0640.2	SPH + O2 + NADPH -> PSPH + NADP	Unknown	Sphingosine hydroxylase	F, Y, O*	SC
		AN2464.2	PSPH + C260COA -> CER2 + COA	2.3.1.24	Ceramide synthase	F, Y, O*	SC
		AN3662.2	PSPH + C240COA -> CER2 + COA	2.3.1.24	Ceramide synthase	O*	SC
		AN0918.2	CER2 + NADPH + O2 -> CER3 + NADP	Unknown	Ceramide hydroxylase	Y, O*	SC
		AN4991.2	CER3 + PINS -> IPC	2.-.-.-	MIP2C synthase	F, Y*, O*	SC
		AN6534.2	IPC + GDPMAN -> MIPC	Unknown	MIPC synthase	A, Y, O*	SC
		AN4991.2	MIPC + PINS -> MIP2C	2.-.-.-	MIP2C synthase	F, Y*, O*	SC
		AN1176.2	SPH + ATP -> DHSP + ADP	Unknown	Long chain base kinase, involved in sphingolipid metabolism	F, Y, O*	SC
		AN1176.2	PSPH + ATP -> PHSP + ADP	Unknown	Long chain base kinase, involved in sphingolipid metabolism	F, Y, O*	SC
		AN2688.2	DHSP -> SPH + PI	3.1.3.-	Sphingosine-1-phosphate phosphatase 1	F, Y, O*	SC
		AN1989.2	DHSP -> PETHM + C16A	Unknown	Dihydrosphingosine-1-phosphate lyase	Y, O*	SC
#	Sterol metabolism
		AN4923.2	H3MCOA + COA <-> ACCOA + AACCOA	4.1.3.5	3-Hydroxy-3-methylglutaryl coenzyme A synthase	F, Y, O	SC
		AN3817.2	MVL + COA + 2 NADP <-> H3MCOA + 2 NADPH	1.1.1.34	3-Hydroxy-3-methylglutaryl-coenzyme A (HMG-CoA) reductase isozyme	A, F, Y, O	SC
		AN1593.2	MVL + COA + 2 NADP <-> H3MCOA + 2 NADPH	1.1.1.34	3-Hydroxy-3-methylglutaryl-coenzyme A (HMG-CoA) reductase isozyme	F, Y, O	SC
		AN3869.2	ATP + MVL -> ADP + PMVL	2.7.1.36	Mevalonate kinase	F, Y, O	SC
		AN3869.2	CTP + MVL -> CDP + PMVL	2.7.1.36	Mevalonate kinase	F, Y, O	SC
		AN3869.2	GTP + MVL -> GDP + PMVL	2.7.1.36	Mevalonate kinase	F, Y, O	SC
		AN3869.2	UTP + MVL -> UDP + PMVL	2.7.1.36	Mevalonate kinase	F, Y, O	SC
		AN2311.2	ATP + PMVL -> ADP + PPMVL	2.7.4.2	Phosphomevalonate kinase	F, Y, O	SC
		AN4414.2	ATP + PPMVL -> ADP + PI + IPPP + CO2	4.1.1.33	Diphosphomevalonate decarboxylase	F, Y, O	SC
		AN0579.2	IPPP <-> DMPP	5.3.3.2	Isopentenyl diphosphate	A, F, Y, O	SC
		AN8012.2	DMPP + IPPP -> GPP + PPI	2.5.1.1	Prenyltransferase	F, Y, O*	SC
		AN8012.2	GPP + IPPP -> FPP + PPI	2.5.1.10	Farnesyl diphosphate synthetase	F, Y, O*	SC
		AN3376.2	2 FPP + NADPH -> NADP + SQL	2.5.1.21	Squalene synthase	F, Y, O	SC
		AN7751.2	SQL + O2 + NADP -> S23E + NADPH	1.14.99.7	Squalene monooxygenase	F, Y, O*	SC
		AN8260.2	S23E -> LNST	5.4.99.7	2,3-Oxidosqualene-lanosterol cyclase	F, Y, O	SC
		AN8249.2	S23E -> LNST	5.4.99.7	2,3-Oxidosqualene-lanosterol cyclase	F, Y, O	SC
		AN1901.2	LNST + FADH2m + O2 -> IGST + FADm	1.14.13.70	Sterol 14-demethylase	A, F, Y, O*
		AN8283.2	LNST + FADH2m + O2 -> IGST + FADm	1.14.13.70	Sterol 14-demethylase	F, Y, O*
		AN9218.2	LNST + FADH2m + O2 -> IGST + FADm	1.14.13.70	Sterol 14-demethylase	F, Y, O*
		AN4094.2	IGST + NADPH -> DMZYMST + NADP	1.3.1.70	C-14 sterol reductase	F, Y, O	SC
		AN5184.2	IGST + NADPH -> DMZYMST + NADP	1.3.1.70	C-14 sterol reductase	F, , O*	SC
		AN2684.2	IGST + NADPH -> DMZYMST + NADP	1.3.1.70	C-14 sterol reductase	F, O*	SC
		AN8907.2	3 O2 + DMZYMST -> IMZYMST	1.14.13.72	C-4 sterol methyl oxidase	F, Y, O	SC
		AN6973.2	3 O2 + DMZYMST -> IMZYMST	1.14.13.72	C-4 sterol methyl oxidase	F, Y, O	SC
		AN9275.2	3 O2 + DMZYMST -> IMZYMST	1.14.13.72	C-4 sterol methyl oxidase	F, Y, O	SC
		AN7575.2	IMZYMST -> IIMZYMST + CO2	5.3.3.1	C-3 sterol dehydrogenase	F, Y, O*	SC
		AN8440.2	IMZYMST -> IIMZYMST + CO2	5.3.3.1	C-3 sterol dehydrogenase	F, Y, O*	SC
		AN5585.2	IIMZYMST + NADPH -> MZYMST + NADP	Unknown	C-3 sterol keto reductase	Y, O	SC
		AN8907.2	3 O2 + MZYMST -> IZYMST	1.14.13.72	C-4 sterol methyl oxidase	F, Y, O	SC
		AN6973.2	3 O2 + MZYMST -> IZYMST	1.14.13.72	C-4 sterol methyl oxidase	F, Y, O	SC
		AN9275.2	3 O2 + MZYMST -> IZYMST	1.14.13.72	C-4 sterol methyl oxidase	F, Y, O	SC
		AN7575.2	IZYMST -> IIZYMST + CO2	5.3.3.1	C-3 sterol dehydrogenase	F, Y, O*	SC
		AN8440.2	IZYMST -> IIZYMST + CO2	5.3.3.1	C-3 sterol dehydrogenase	F, Y, O*	SC
		AN5585.2	IIZYMST + NADPH -> ZYMST + NADP	Unknown	C-3 sterol keto reductase	Y, O	SC
		AN7146.2	ZYMST + SAM -> FEST + SAH	2.1.1.41	S-adenosyl-methionine delta-24-sterol-C-methyltransferase	Y, O*	SC
		AN0451.2	FEST -> EPST	Unknown	C-8 sterol isomerase	Y, O	SC
		AN6506.2	EPST + O2 + NADPH -> NADP + ERTROL	1.3.3.2	C-4 sterol methyl oxidase	F, Y, O	SC
		AN3638.2	EPST + O2 + NADPH -> NADP + ERTROL	1.3.3.2	C-4 sterol methyl oxidase	F, Y, O	SC
		AN4042.2	ERTROL + O2 + NADPH -> NADP + ERTEOL	1.14.14.-	C-22 sterol desaturase	F, Y, O	SC
		AN5184.2	ERTEOL + NADPH -> ERGOST + NADP	1.3.1.71	C-4 sterol methyl oxidase	F, Y, O	SC
		AN2684.2	ERTEOL + NADPH -> ERGOST + NADP	1.3.1.71	C-4 sterol methyl oxidase	F, Y, O	SC
#	Metabolism of complex lipids
#	Glycerolipid metabolism
		AN6159.2	DAGLY + 0.0821 C120ACP + 0.0444 C140ACP + 0.0407 C141ACP + 0.0081 C150ACP + 0.5161 C160ACP + 0.0681 C161ACP + 0.0276 C162ACP + 0.0039 C170ACP + 0.0860 C180ACP + 1.2429 C181ACP + 1.0870 C182ACP + 0.1051 C183ACP + 0.0200 C200ACP -> TAGLY + ACP	2.3.1.20	1-acylglycerol-3-phosphate acyltransferase	F,O	SC
		AN4684.2	TAGLY + H2O -> DAGLY + 0.0821 C120ACP + 0.0444 C140ACP + 0.0407 C141ACP + 0.0081 C150ACP + 0.5161 C160ACP + 0.0681 C161ACP + 0.0276 C162ACP + 0.0039 C170ACP + 0.0860 C180ACP + 1.2429 C181ACP + 1.0870 C182ACP + 0.1051 C183ACP + 0.0200 C200ACP	3.1.1.3	Triacylglycerol lipase	F, Y, O
		AN8046.2	TAGLY + H2O -> DAGLY + 0.0821 C120ACP + 0.0444 C140ACP + 0.0407 C141ACP + 0.0081 C150ACP + 0.5161 C160ACP + 0.0681 C161ACP + 0.0276 C162ACP + 0.0039 C170ACP + 0.0860 C180ACP + 1.2429 C181ACP + 1.0870 C182ACP + 0.1051 C183ACP + 0.0200 C200ACP	3.1.1.3	Triacylglycerol lipase	F, O
		AN5321.2	TAGLY + H2O -> DAGLY + 0.0821 C120ACP + 0.0444 C140ACP + 0.0407 C141ACP + 0.0081 C150ACP + 0.5161 C160ACP + 0.0681 C161ACP + 0.0276 C162ACP + 0.0039 C170ACP + 0.0860 C180ACP + 1.2429 C181ACP + 1.0870 C182ACP + 0.1051 C183ACP + 0.0200 C200ACP	3.1.1.3	Triacylglycerol lipase	O
		AN7046.2	TAGLY + H2O -> DAGLY + 0.0821 C120ACP + 0.0444 C140ACP + 0.0407 C141ACP + 0.0081 C150ACP + 0.5161 C160ACP + 0.0681 C161ACP + 0.0276 C162ACP + 0.0039 C170ACP + 0.0860 C180ACP + 1.2429 C181ACP + 1.0870 C182ACP + 0.1051 C183ACP + 0.0200 C200ACP	3.1.1.3	Triacylglycerol lipase	-
		AN4684.2	DAGLY + H2O -> MAGLY + 0.0821 C120ACP + 0.0444 C140ACP + 0.0407 C141ACP + 0.0081 C150ACP + 0.5161 C160ACP + 0.0681 C161ACP + 0.0276 C162ACP + 0.0039 C170ACP + 0.0860 C180ACP + 1.2429 C181ACP + 1.0870 C182ACP + 0.1051 C183ACP + 0.0200 C200ACP	3.1.1.3	Triacylglycerol lipase	F, Y, O
		AN8046.2	DAGLY + H2O -> MAGLY + 0.0821 C120ACP + 0.0444 C140ACP + 0.0407 C141ACP + 0.0081 C150ACP + 0.5161 C160ACP + 0.0681 C161ACP + 0.0276 C162ACP + 0.0039 C170ACP + 0.0860 C180ACP + 1.2429 C181ACP + 1.0870 C182ACP + 0.1051 C183ACP + 0.0200 C200ACP	3.1.1.3	Triacylglycerol lipase	F, O
		AN5321.2	DAGLY + H2O -> MAGLY + 0.0821 C120ACP + 0.0444 C140ACP + 0.0407 C141ACP + 0.0081 C150ACP + 0.5161 C160ACP + 0.0681 C161ACP + 0.0276 C162ACP + 0.0039 C170ACP + 0.0860 C180ACP + 1.2429 C181ACP + 1.0870 C182ACP + 0.1051 C183ACP + 0.0200 C200ACP	3.1.1.3	Triacylglycerol lipase	O
		AN7046.2	DAGLY + H2O -> MAGLY + 0.0821 C120ACP + 0.0444 C140ACP + 0.0407 C141ACP + 0.0081 C150ACP + 0.5161 C160ACP + 0.0681 C161ACP + 0.0276 C162ACP + 0.0039 C170ACP + 0.0860 C180ACP + 1.2429 C181ACP + 1.0870 C182ACP + 0.1051 C183ACP + 0.0200 C200ACP	3.1.1.3	Triacylglycerol lipase	-
#	Glycolipids metabolism
		2.4.1.46	UDPGAL + DAGLY <-> UDP + MGDG	2.4.1.46	UDPgalactose:1,2-diacylglycerol 3-beta-D-galactosyltransferase	no BLASTP hits
		2.4.1.184	UDPGAL + MGDG <-> UDP + DGDG	2.4.1.184	Galactolipid galactosyltransferase	no BLASTP hits
#	SECONDARY METABOLISM
#	Penicillin biosynthesis
		AN4888.2	PHPYR <-> PHACAL + CO2	4.1.1.43	Phenylpyruvate decarboxylase	A*, F, Y, O*
		AN0554.2	PHACAL + NAD + H2O <-> PHAC + NADH + H+	1.2.1.5	Aldehyde dehydrogenase (NAD(P)+)	A, F, O	AN, SC
		AN1689.2	PHACAL + NAD + H2O <-> PHAC + NADH + H+	1.2.1.5	Aldehyde dehydrogenase (NAD(P)+)	F, Y, O	AN, SC
		AN4126.2	PHACAL + NAD + H2O <-> PHAC + NADH + H+	1.2.1.5	Aldehyde dehydrogenase (NAD(P)+)	F, O	AN, SC
		AN9034.2	PHACAL + NAD + H2O <-> PHAC + NADH + H+	1.2.1.5	Aldehyde dehydrogenase (NAD(P)+)	F, O	AN, SC
		AN4054.2	PHACAL + NAD + H2O <-> PHAC + NADH + H+	1.2.1.5	Aldehyde dehydrogenase (NAD(P)+)	F, O	AN, SC
		AN5272.2	ATP + PHAC + COA <-> AMP + PPI + PHAC-COA	6.2.1.30	Phenylacetate-CoA ligase	F
		AN2621.2	AMA + CYS + VAL + 3 ATP -> LLDACV + 3 AMP + 3 PPI	6.3.2.26	N-(5-Amino-5-carboxypentanoyl)-L-cysteinyl-D-valine synthase	-
		AN2622.2	LLDACV + O2 -> IPN + 2 H2O	1.21.3.1	Isopenicillin-N synthase	-
		AN2623.2	IPN + PHAC-COA -> PENG + AMA + COA	2.3.1.164	Isopenicillin-N N-acyltransferase	-
#	Sterigmatocystin/Aflatoxin biosynthesis
		AN7815.2/AN7814.2	ACCOA + 9 MALCOA + O2 -> NOR	Unknown	Fatty acid synthase/Polyketide syntase	-
		AN7825.2	ACCOA + 9 MALCOA + O2 -> NOR	Unknown	Polyketide syntase	-
		AN7821.2	NOR + NADPH + H+ -> NADP + AVN	1.1.1.-	Norsolorinic acid reductase	-	SC
		AN7805.2	NOR + NADPH + H+ -> NADP + AVN	1.1.1.-	Norsolorinic acid reductase	-	SC
		AN7818.2	AVN + NADPH + H+ + O2 -> NADP + H2O + HAVN	1.14.-.-	Sterigmatocystin biosynthesis P450 monooxygenase	-
		AN7804.2	AVN + NADPH + H+ + O2 -> NADP + H2O + HAVN	1.14.13.-	Sterigmatocystin biosynthesis monooxygenase	-	SC
		AN7824.2	AVN + NADPH + H+ + O2 -> NADP + H2O + HAVN	1.14.-	Sterigmatocystin biosynthesis P450 monooxygenase	-
		AN7817.2	HAVN + SAM + NAD -> NADH + H+ + AVF	Unknown	Unknown	F,O*
		AN7811.2	AVF + O2 -> H2O + VHA	Unknown	Putative sterigmatocystin biosynthesis protein stcO	-
		AN7816.2	VHA + H2O -> SAM + VRSCL	Unknown	Putative sterigmatocystin biosynthesis lipase/esterase STCI	-
		AN7812.2	VRSCL -> H2O + VERB	Unknown	Versicolorin B synthase	O
		AN7813.2	VERB + NAD -> NADH + H+ + VERA	1.14.-.-	Sterigmatocystin biosynthesis P450 monooxygenase	-
		AN7806.2	VERA + NADPH + H+ -> NADP + H2O + DMST	1.1.-.-	Versicolorin reductase	-
		AN7808.2	VERA + NADPH + H+ -> NADP + H2O + DMST	1.14.-.-	Sterigmatocystin biosynthesis P450 monooxygenase	-
		AN7806.2	VERB + NADPH + H+ -> NADP + H2O + DHDMST	1.1.-.-	Versicolorin reductase	-
		AN7808.2	VERB + NADPH + H+ -> NADP + H2O + DHDMST	1.14.-.-	Sterigmatocystin biosynthesis P450 monooxygenase	-
		AN7069.2	DMST + SAM -> SAH + ST	2.1.1.109	Demethylsterigmatocystin 6-O-methyltransferase	F,O
		AN7069.2	DHDMST + SAM -> SAH + DHST	2.1.1.109	Demethylsterigmatocystin 6-O-methyltransferase	F,O
		AN9223.2	ST + SAM -> SAH + OMST	2.1.1.110	Demethylsterigmatocystin 6-O-methyltransferase	F
		AN9223.2	DHST + SAM -> SAH + DHOMST	2.1.1.110	Demethylsterigmatocystin 6-O-methyltransferase	F
		AN1601.2	OMST + NADPH + H+ + O2 -> NADP + H2O + AFB1	1.14.1.-	O-Methylsterigmatocystin oxidoreductase	F,O
		AN3394.2	OMST + NADPH + H+ + O2 -> NADP + H2O + AFB1	1.14.1.-	O-Methylsterigmatocystin oxidoreductase	F,O
		AN9222.2	OMST + NADPH + H+ + O2 -> NADP + H2O + AFB1	1.14.1.-	O-Methylsterigmatocystin oxidoreductase	F,O*
		AN1601.2	OMST + NADPH + H+ + O2 -> NADP + H2O + AFG1	1.14.1.-	O-Methylsterigmatocystin oxidoreductase	F,O
		AN3394.2	OMST + NADPH + H+ + O2 -> NADP + H2O + AFG1	1.14.1.-	O-Methylsterigmatocystin oxidoreductase	F,O
		AN9222.2	OMST + NADPH + H+ + O2 -> NADP + H2O + AFG1	1.14.1.-	O-Methylsterigmatocystin oxidoreductase	F,O*
		AN1601.2	DHOMST + NADPH + H+ + O2 -> NADP + H2O + AFB2	1.14.1.-	O-Methylsterigmatocystin oxidoreductase	F,O
		AN3394.2	DHOMST + NADPH + H+ + O2 -> NADP + H2O + AFB2	1.14.1.-	O-Methylsterigmatocystin oxidoreductase	F,O
		AN9222.2	DHOMST + NADPH + H+ + O2 -> NADP + H2O + AFB2	1.14.1.-	O-Methylsterigmatocystin oxidoreductase	F,O*
		AN1601.2	DHOMST + NADPH + H+ + O2 -> NADP + H2O + AFG2	1.14.1.-	O-Methylsterigmatocystin oxidoreductase	F,O
		AN3394.2	DHOMST + NADPH + H+ + O2 -> NADP + H2O + AFG2	1.14.1.-	O-Methylsterigmatocystin oxidoreductase	F,O
		AN9222.2	DHOMST + NADPH + H+ + O2 -> NADP + H2O + AFG2	1.14.1.-	O-Methylsterigmatocystin oxidoreductase	F,O*
#	SULFUR METABOLISM
		AN1752.2	H2SO3 + 3 NADPH + 3 H+ <-> H2S + 3 NADP + 3 H2O	1.8.7.1	Sulfite reductase	F, Y, O	SC
#	NITROGEN METABOLISM
		AN1006.2	HNO3 + NADPH + H+ -> HNO2 + NADP + H2O	1.7.1.3	Nitrate reductase [NADPH]	-
		AN1007.2	HNO2 + 3 NADPH + 3 H+ -> NH4OH + 3 NADP + H2O	1.7.1.4	Nitrite reductase	-
		AN1007.2	HNO2 + 3 NADPH + 3 H+ -> NH4OH + 3 NADP + H2O	1.7.1.4	Nitrite reductase	-
		NON_ENZ	NH4OH <-> NH3 + OH-	Non enzymatic reaction	Non enzymatic reaction
		AN0887.2	ATP + UREA + CO2 <-> ADP + PI + UREAC	6.3.4.6	Urea carboxylase	F, Y, O	SC
		AN0887.2	UREAC -> 2 NH3 + 2 CO2	3.5.1.54	Allophanate hydrolase	F, Y, O	SC
		AN3656.2	ACNL -> INAC + NH3	3.5.5.1	Nitrilase	F, Y, O	SC
#	POLYMERIZATION REACTIONS - Formation of macromolecules (Protein, DNA, RNA)
#	(Equations representing polymerization reactions written in terms of building blocks (monomers) and coefficients in [mmol of monomers/mmol of monomers in polymer])
#	Protein formation
		PROTEIN_polym	0.095 ALA + 0.044 ARG + 0.046 ASN + 0.046 ASP + 0.011 CYS + 0.080 GLU + 0.080 GLN + 0.094 GLY + 0.020 HIS + 0.045 ILE + 0.069 LEU + 0.057 LYS + 0.014 MET + 0.031 PHE + 0.047 PRO + 0.066 SER + 0.048 THR + 0.018 TRP + 0.028 TYR + 0.064 VAL + 5.168 ATP -> PROTEIN + 5.168 ADP + 5.168 PI
#	RNA formation
		RNA_polym	0.256 AMP + 0.196 CMP + 0.286 GMP + 0.262 UMP + 2.544 ATP -> RNA + 2.544 ADP + 2.544 PI
#	DNA formation
		DNA_polym	0.242 DATP + 0.258 DCTP + 0.258 DGTP + 0.242 DTTP + 3.728 ATP -> DNA + 3.728 ADP + 3.728 PI
#	ASSEMBLY REACTIONS - Formation of biomass
#	Biomass formation
#	(Equation representing biomass formation written in terms of macromolecules (polymers) and coefficients in [mmol of monomers in polymer/g DW])
		GROWTH	3.50075 PROTEIN + 0.00212 GLYCOGEN + 0.40759 CHIT + 1.51453 13GLUCAN + 0.18259 RNA + 0.02836 DNA + 0.00428 TAGLY + 0.00131 DAGLY + 0.00115 MAGLY + 0.04153 ERGOST + 0.00830 ZYMST + 0.00147 CLm + 0.02457 PE + 0.01152 PC + 0.00280 LPE + 0.00089 LPC + 0.00029 PS + 0.05343 MGDG + 0.01218 DGDG + 0.21333 MNT + 0.08952 GL + 0.00015 COA + 0.00015 THF + 19 ATP -> BIOMASS (1 g DW) + 19 ADP + 19 PI
	MAINTENANCE
#	Maintenance requirements (non-growth associated)
		m_ATP	ATP + H2O -> ADP + PI + H+				AN, SC
#	TRANSPORT PROCESSES
#	Non-carrier-mediated (free diffusion)
#	Across the cytoplasmastic membrane
#	Others
		Dcm_CO2	CO2e <-> CO2				AN
		Dcm_H2O	H2Oe <-> H2O				AN
		Dcm_O2	O2e -> O2				AN
#	Alcohols
		Dcm_Ethanol	ETHe <-> ETH				AN
		Dcm_Methanol	METHOLe <-> METHOL				AN
#	Acids
		Dcm_Acetate	ACe <-> AC				AN
		Dcm_Formate	FORe <-> FOR
		Dcm_D-Lactate	LACe <-> LAC				AN
		Dcm_L-Lactate	LLACe <-> LLAC				AN
#	Carbohydrates
		Dcm_D-Glucose	DGLCe -> DGLC				AN
#	Across the mitochondrial membrane
#	Others
		Dmm_H2O	H2O <-> H2Om				AN
		Dmm_O2	O2 <-> O2m				AN, SC
		Dmm_CO2	CO2 <-> CO2m				AN, SC
		Dmm_NH3	NH3 <-> NH3m				AN, SC
#	Alcohols
		Dmm_Ethanol	ETH <-> ETHm				SC
#	Aldehydes
		Dmm_Acetaldehyde	ACAL <-> ACALm
#	Acids
		Dmm_Acetate	AC <-> ACm				AN
		Dmm_Formate	FOR <-> FORm
#	Across the peroxysomal membrane
#	Others
		Dgm_H2O	H2Og <-> H2O				AN
		Dgm_O2	O2g <-> O2				AN
		Dgm_CO2	CO2g <-> CO2				AN
#	Carrier-mediated
#	Across the cytoplasmatic membrane
#	Others
		Pcm_H3PO4	PIe -> PI				AN
		Pcm_H2SO3	H2SO3e -> H2SO3
		AN2730.2	SLFe -> SLF			F, Y, O	AN, SC
		AN1181.2	NH3e -> NH3			-	SC
		AN7463.2	NH3e -> NH3			-	SC
		AN1008.2	HNO3e -> HNO3			-
		AN0399.2	HNO3e -> HNO3			-
#	Carbohydrates
#	Dissacharides
		Pcm_Trehalose	TREe <-> TRE				SC
		Pcm_Lactose	LACTe -> LACT				AN
		Pcm_Maltose	MLTe -> MLT				AN, SC
#	Monossacharides
#	Hexoses
		AN6923.2	GLACe -> GLAC			-	AN, SC
		Pcm_D-Glucose	DGLCe -> DGLC				AN, SC
		Pcm_D-Glucose	DGLCe -> DGLC				AN, SC
		AN6923.2	GLCe -> GLC			-	AN, SC
		AN6923.2	bDGLCe -> bDGLC			-	AN, SC
		AN6923.2	FRUe -> FRU			-	AN, SC
		AN6923.2	MANe -> MAN			-	AN, SC
		AN6923.2	SORe -> SOR			-	AN, SC
#	Pentoses
		Pcm_D-Arabinose	ARABe -> ARAB				AN, SC
		Pcm_L-Arabinose	LARABe -> LARAB				AN
		Pcm_D-Ribose	RIBe -> RIB				AN, SC
		Pcm_D-Ribulose	RLe -> RL
		Pcm_D-Xylose	XYLe -> XYL				AN, SC
		Pcm_D-Xylulose	XULe -> XUL
		Pcm_L-Xylulose	LXULe -> LXUL
#	Tetroses
		Pcm_D-Erythrose	Ee -> E
#	Alcohols (polyols)
		Pcm_Glycerol	GLe <-> GL				AN, SC
		Pcm_Erythritol	EOLe <-> EOL				AN
		Pcm_D-Arabitol	AOLe <-> AOL				AN
		Pcm_Xylitol	XOLe <-> XOL				AN
		Pcm_Galactitol	GALOLe <-> GALOL
		Pcm_D-Mannitol	MNTe <-> MNT				AN, SC
		Pcm_D-Sorbitol	SOTe <-> SOT				AN
#	Acids
#	TCA cycle related organic acids
		Pcm_(S)-Malate	MALe <-> MAL				AN, SC
		Pcm-Oxoglutarate	AKGe <-> AKG				AN, SC
		Pcm_Citrate	CITe <-> CIT				AN, SC
		Pcm_Fumarate	FUMe <-> FUM				AN, SC
		Pcm_Isocitrate	ICITe <-> ICIT
		Pcm_Itaconate	ITC -> ITCe
		Pcm_Oxalate	OXALe <-> OXAL				AN
		Pcm_Oxaloacetate	OAe <-> OA
		Pcm_Pyruvate	PYRe <-> PYR				AN, SC
		Pcm_Succinate	SUCCe <-> SUCC				AN, SC
#	Other acids
		Pcm_D-Galactonate	GALNTe <-> GALNT
		Pcm_D-Galacturonate	GALUNTe -> GALUNT				AN
		Pcm_D-Gluconate	GLCNTe <-> GLCNT				AN
		Pcm_Tartrate	TARe <-> TAR				AN
		Pcm_Propanoate	PROPe <-> PROP				AN
#	Amino acids
		Pcm_Glycine	GLYe -> GLY				SC
		Pcm_L-Alanine	ALAe -> ALA				SC
		Pcm_L-Arginine	ARGe -> ARG				SC
		Pcm_L-Asparagine	ASNe -> ASN				SC
		Pcm_L-Aspartate	ASPe -> ASP				SC
		Pcm_L-Cysteine	CYSe -> CYS				SC
		Pcm_L-Glutamate	GLUe -> GLU				SC
		Pcm_L-Glutamine	GLNe -> GLN				SC
		Pcm_L-Histidine	HISe -> HIS				SC
		Pcm_L-Isoleucine	ILEe -> ILE				SC
		Pcm_L-Leucine	LEUe -> LEU				SC
		Pcm_L-Lysine	LYSe -> LYS				SC
		Pcm_L-Methionine	METe -> MET				SC
		Pcm_L-Phenylalanine	PHEe -> PHE				SC
		Pcm_L-Proline	PROe -> PRO				SC
		Pcm_L-Serine	SERe -> SER				SC
		Pcm_L-Threonine	THRe -> THR				SC
		Pcm_L-Tryptophan	TRPe -> TRP				SC
		Pcm_L-Tyrosine	TYRe -> TYR				SC
		Pcm_L-Valine	VALe -> VAL				SC
#	Others
		Pcm_Phenylacetate	PHACALe -> PHACAL
#	Across the mitochondrial membrane
#	Others
		AN0870.2	PIm <-> PI				AN, SC
		AN2977.2	PIm <-> PI				AN, SC
		Pmm_GL3P	GL3P -> GL3Pm				SC
		Pmm_GLU	GLU <-> GLUm				SC
		Pmm_ORN	ORN <-> ORNm				SC
		Pmm_OIVAL	OIVAL <-> OIVALm				SC
		Pmm_IPPMAL	IPPMAL <-> IPPMALm				SC
		Pmm_OMVAL	OMVAL <-> OMVALm				SC
		Pmm_THR	THRm <-> THR				SC
		Pmm_PA	PA <-> PAm				SC
#	Acids
		Pmm_Pyruvate	PYR -> PYRm				AN, SC
		Pmm_CitMal	CITm + MAL -> CIT + MALm				AN, SC
		Pmm_ICitMal	ICITm + MAL -> ICIT + MALm				AN
		Pmm_Oxoglutarate	AKGm <-> AKG
		Pmm_Oxaloacetate	OAm <-> OA				SC
		Pmm_Succinate	SUCCm <-> SUCC				AN
		Pmm_Fumarate	FUMm <-> FUM
		Pmm_Malate	MALm <-> MAL
		Pmm_Citrate	CITm <-> CIT
		Pmm_Isocitrate	ICITm <-> ICIT				AN
#	Across the peroxysomal membrane
#	Acids
		Pgm_Isocitrate	ICIT + MALg -> ICITg + MAL				AN
		Pgm_Succinate	SUCCg -> SUCC				AN
		Pgm_Malate	MALg -> MAL				AN
		Pgm_Oxoglutarate	AKGg <-> AKG
#	Shuttles
#	Malate-Aspartate shuttle
		P_AspGlu	ASPm + GLU <-> ASP + GLUm				AN
		P_MalOxg	MAL + AKGm <-> MALm + AKG
#	Carnitine shuttle
		AN5356.2	CARm + ACAR -> CAR + ACARm			-	AN, SC
		AN5356.2	CARg + ACAR <-> CAR + ACARg			-	AN
NOTE: The classification of the ORFs into categories is in accordance with the criteria defined in Table 6 of the manuscript.The ORFs included in the model based on previous annotations (The Aspergillus nidulans database) have no classification (-). ORFs that encode subunits in multi-enzyme complexes are associated to a single reaction and are represented in the form ANXXXX.2/ANXXXX.2/... 'NON_EN…
