# Supplementary material for: Analysis of Aspergillus nidulans metabolism at the genome-scale
Source: BMC Genomics. 2008 Apr 11;9:163. doi: 10.1186/1471-2164-9-163 (PMC2386489; doi:10.1186/1471-2164-9-163)
Supplement: Additional file 2 — List of metabolites (abbreviations and full names) included in the metabolic model for A. nidulans. In the abbreviations, the suffixes 'm', 'g', 'e' stand for metabolites localized in the mitochondria, glyoxysomes and extracellular medium, respectively. No suffix was added to cytosolic metabolites. [file 1471-2164-9-163-S2.xls]

## Sheet: Additional file 2
Additional file 2 – List of metabolites (abbreviations used and full names) included in the metabolic model for A. nidulans. (In the abbreviations, the suffixes 'm', 'g', 'e' stand for metabolites localized in the mitochondria, glyoxysomes and extracellular medium, respectively. No suffix was added to cytosolic metabolites).
ABBREVIATION	FULL NAME
13GLUCAN	1,3-beta-D-Glucan
13GLUCANe	1,3-beta-D-Glucan (extracellular)
13PDG	1,3-Bisphospho-D-glycerate
23DAACP	2,3-Dehydroacyl-[acyl-carrier-protein]
23PDG	2,3-Bisphospho-D-glycerate
2D3DGALT	2-Dehydro-3-deoxy-D-galactonate
2HDACP	Hexadecenoyl-[acp]
2MCIT	2-Methylcitrate
2PG	2-Phospho-D-glycerate
3DDAH7P	2-Dehydro-3-deoxy-D-arabino-heptonate 7-phosphate
3HPACP	(3R)-3-Hydroxypalmitoyl-[acyl-carrier protein]
3OACPm	Oxoacyl-[acyl-carrier protein]
3PG	3-Phospho-D-glycerate
3PSER	3-Phosphoserine
3PSME	5-O-(1-Carboxyvinyl)-3-phosphoshikimate
4HPP	3-(4-Hydroxyphenyl)pyruvate
4PPNCYS	(R)-4'-Phosphopantothenoyl-L-cysteine
4PPNTE	Pantetheine 4'-phosphate
4PPNTO	D-4'-Phosphopantothenate
5MTA	5'-Methylthioadenosine
AACCOA	Acetoacetyl coenzyme A
AACCOAm	Acetoacetyl coenzyme A (mitochondrial)
AACP	Acyl-[acyl-carrier-protein]
ABUTm	2-Aceto-2-hydroxy butyrate (mitochondrial)
AC	Acetate
ACACP	Acyl-[acyl-carrier protein]
ACACPm	Acyl-[acyl-carrier protein] (mitochondrial)
ACAL	Acetaldehyde
ACALm	Acetaldehyde (mitochondrial)
ACAR	O-Acetylcarnitine
ACARg	O-Acetylcarnitine (glyoxysomal)
ACARm	O-Acetylcarnitine (mitochondrial)
ACCOA	Acetyl coenzyme A
ACCOAg	Acetyl coenzyme A (glyoxysomal)
ACCOAm	Acetyl coenzyme A (mitochondrial)
ACe	Acetate (extracellular)
ACLACm	2-Acetolactate (mitochondrial)
ACm	Acetate (mitochondrial)
ACNL	3-Indoleacetonitrile
ACOA	Acyl coenzyme A
ACOm	cis-Aconitate (mitochondrial)
ACP	Acyl-carrier protein
ACPm	Acyl-carrier protein (mitochondrial)
ACTAC	Acetoacetate
ACTP	Acetyl phosphate
ACTPm	Acetyl phosphate (mitochondrial)
ACYBUT	gamma-Amino-gamma-cyanobutanoate
AD	Adenine
ADCHOR	4-Amino-4-deoxychorismate
ADHLIPOm	S-Acetyldihydrolipoamide (mitochondrial)
ADN	Adenosine
ADP	ADP
ADPm	ADP (mitochondrial)
AFB1	Aflatoxin B1
AFB2	Aflatoxin B2
AFG1	Aflatoxin G1
AFG2	Aflatoxin G2
AGL3P	Acyl-sn-glycerol 3-phosphate
AHHMD	2-Amino-7,8-dihydro-4-hydroxy-6-(diphosphooxymethyl)pteridine
AHHMP	2-Amino-4-hydroxy-6-hydroxymethyl-7,8-dihydropteridine
AHTD	2-Amino-4-hydroxy-6-(erythro-1,2,3-trihydroxypropyl)-dihydropteridine triphosphate
AICAR	AICAR
AIR	Aminoimidazole ribotide
AKA	2-Oxoadipate
AKAm	2-Oxoadipate (mitochondrial)
AKG	2-Oxoglutarate
AKGe	2-Oxoglutarate (extracellular)
AKGg	2-Oxoglutarate (glyoxysomal)
AKGm	2-Oxoglutarate (mitochondrial)
AKP	2-Dehydropantoate
AKPm	2-Dehydropantoate (mitochondrial)
ALA	L-Alanine
ALAe	L-Alanine (extracellular)
ALAGLY	R-S-Alanylglycine
ALAm	L-Alanine (mitochondrial)
ALTRNA	L-Arginyl-tRNA(Arg)
AM6SA	2-Aminomuconate 6-semialdehyde
AMA	L-2-Aminoadipate
AMASA	L-2-Aminoadipate 6-semialdehyde
AMP	AMP
AMPm	AMP (mitochondrial)
AMUCO	2-Aminomuconate
AMYLPe	Amylopectin (extracellular)
AMYLSe	Amylose (extracellular)
AN	Anthranilate
AOL	D-Arabitol
AOLe	D-Arabitol (extracellular)
AONA	8-Amino-7-oxononanoate
APEP	Nalpha-Acetylpeptide
APROA	3-Aminopropanal
APROP	alpha-Aminopropiononitrile
APRUT	N-Acetylputrescine
APS	Adenylylsulfate
ARAB	D-Arabinose
ARABe	D-Arabinose (extracellular)
ARABINe	Arabinan (extracellular)
ARABLAC	D-Arabinono-1,4-lactone
ARG	L-Arginine
ARGe	L-Arginine (extracellular)
ARGSUCC	N-(L-Arginino)succinate
ASER	O-Acetyl-L-serine
ASN	L-Asparagine
ASNe	L-Asparagine (extracellular)
ASP	L-Aspartate
ASPe	L-Aspartate (extracellular)
ASPERMD	N1-Acetylspermidine
ASPm	L-Aspartate (mitochondrial)
ASPRM	N1-Acetylspermine
ASPSA	L-Aspartate 4-semialdehyde
ASPTRNA	L-Asparaginyl-tRNA(Asn)
ASPTRNAm	L-Asparaginyl-tRNA(Asn)
ASUC	N6-(1,2-Dicarboxyethyl)-AMP
AT3P2	Acyldihydroxyacetone phosphate
ATN	Allantoin
ATP	ATP
ATPm	ATP (mitochondrial)
ATRNA	tRNA(Arg)
ATT	Allantoate
AVF	Averufin
AVN	Averantin
bALA	beta-Alanine
BASP	4-Phospho-L-aspartate
bDG6P	beta-D-Glucose 6-phosphate
bDGLC	beta-D-Glucose
bDGLCe	beta-D-Glucose (extracellular)
BT	Biotin
C100ACP	Decanoyl-[acp]
C100ACPm	Decanoyl-[acp] (mitochondrial)
C120ACP	Dodecanoyl-[acyl-carrier protein]
C120ACPm	Dodecanoyl-[acyl-carrier protein] (mitochondrial)
C140	Myristic acid
C140ACP	Myristoyl-[acyl-carrier protein]
C140ACPm	Myristoyl-[acyl-carrier protein] (mitochondrial)
C141ACP	Tetradecenoyl-[acyl-carrier protein]
C141ACPm	Tetradecenoyl-[acyl-carrier protein] (mitochondrial)
C150ACP	Pentadecanoic acid-[acyl-carrier protein]
C150ACPm	Pentadecanoic acid-[acyl-carrier protein] (mitochondrial)
C160	Palmitate
C160ACP	Hexadecanoyl-[acp]
C160ACPm	Hexadecanoyl-[acp] (mitochondrial)
C161ACP	Palmitoyl-[acyl-carrier protein]
C161ACPm	Palmitoyl-[acyl-carrier protein] (mitochondrial)
C162ACP	Hexadecadienoic acid-[acyl-carrier protein]
C162ACPm	Hexadecadienoic acid-[acyl-carrier protein] (mitochondrial)
C16A	C16_aldehydes
C170ACP	Heptadecanoic acid-[acyl-carrier protein]
C170ACPm	Heptadecanoic acid-[acyl-carrier protein] (mitochondrial)
C180	Stearate
C180ACP	Stearoyl-[acyl-carrier protein]
C180ACPm	Stearoyl-[acyl-carrier protein] (mitochondrial)
C181ACP	Oleoyl-[acyl-carrier protein]
C181ACPm	Oleoyl-[acyl-carrier protein] (mitochondrial)
C182ACP	Linolenoyl-[acyl-carrier protein]
C182ACPm	Linolenoyl-[acyl-carrier protein] (mitochondrial)
C183ACP	Octadecatrienoic acid-[acyl-carrier protein]
C183ACPm	Octadecatrienoic acid-[acyl-carrier protein] (mitochondrial)
C200ACP	Eicosanoic acid-[acyl-carrier protein]
C200ACPm	Eicosanoic acid-[acyl-carrier protein] (mitochondrial)
C240COA	Tetracosanoic acid-CoA
C260COA	C26-fatty acid-CoA
Ca	Calcium
CAASP	N-Carbamoyl-L-aspartate
CAIR	1-(5-Phospho-D-ribosyl)-5-amino-4-imidazolecarboxylate
CALH	2-(3-Carboxy-3-aminopropyl)-L-histidine
Cam	Calcium (mitochondrial)
cAMP	3',5'-Cyclic AMP
CAP	Carbamoyl phosphate
CAR	Carnitine
CARg	Carnitine (glyoxysomal)
CARm	Carnitine (mitochondrial)
CBHCAP	3-Isopropylmalate
cCMP	3',5'-Cyclic CMP
cdAMP	3',5'-Cyclic dAMP
CDP	CDP
CDPCHO	CDPcholine
CDPDG	CDPdiacylglycerol
CDPDGm	CDPdiacylglycerol (mitochondrial)
CDPETN	CDPethanolamine
CDPm	CDP (mitochondrial)
CELLOBe	Cellobiose (extracellular)
CELLOTe	Cellotriose (extracellular)
CELLUe	Cellulose (extracellular)
CER2	Ceramide-2
CER3	Ceramide-3
CGLY	Cys-Gly
cGMP	3',5'-Cyclic GMP
CHCOA	6-Carboxyhexanoyl-CoA
CHIT	Chitin
CHITO	Chitosan
CHO	Choline
CHOR	Chorismate
cIMP	3',5'-Cyclic IMP
CIT	Citrate
CITe	Citrate (extracellular)
CITm	Citrate (mitochondrial)
CITR	L-Citrulline
CLm	Cardiolipin (mitochondrial)
CMP	CMP
CMPm	CMP (mitochondrial)
CMUSA	2-Amino-3-carboxymuconate semialdehyde
CO2	Carbon dioxide
CO2e	Carbon dioxide (extracellular)
CO2g	Carbon dioxide (glyoxysomal)
CO2m	Carbon dioxide (mitochondrial)
COA	Coenzyme A
COAg	Coenzyme A (glyoxysomal)
COAm	Coenzyme A (mitochondrial)
CPAD5P	1-(2-Carboxyphenylamino)-1-deoxy-D-ribulose 5-phosphate
CTP	CTP
CTPm	CTP (mitochondrial)
CYS	L-Cysteine
CYSe	L-Cysteine (extracellular)
CYTD	Cytidine
CYTS	Cytosine
D45PI	1-Phosphatidyl-D-myo-inositol 4,5-bisphosphate
D6PGC	6-Phospho-D-gluconate
D6PGL	D-Glucono-1,5-lactone 6-phosphate
DA	Deoxyadenosine
DADP	dADP
DAGLY	Diacylglycerol
DAMP	dAMP
DAPRP	1,3-Diaminopropane
DATP	dATP
DC	Deoxycytidine
DCDP	dCDP
DCMP	dCMP
DCTP	dCTP
DG	Deoxyguanosine
DGDG	Digalactosyl diglyceride
DGDP	dGDP
DGLC	D-Glucose
DGLCe	D-Glucose (extracellular)
DGMP	dGMP
DGPP	Diacylglycerol pyrophosphate
DGTP	dGTP
DHDMST	Dihydrodemethylsterigmatocystin
DHF	Dihydrofolate
DHLIPOm	Dihydrolipoamide (mitochondrial)
DHMVAm	(R)-2,3-dihydroxy-3-methylbutanoate (mitochondrial)
DHOMST	Dihydro-O-methylsterigmatocystin
DHP	2-Amino-4-hydroxy-6-(D-erythro-1,2,3-trihydroxypropyl)-7,8-dihydropteridine
DHPT	Dihydropteroate
DHSK	3-Dehydroshikimate
DHSP	Sphinganine 1-phosphate
DHSPH	3-Dehydrosphinganine
DHST	Dihydrosterigmatocystin
DHVALm	(R)-3-Hydroxy-3-methyl-2-oxobutanoate (mitochondrial)
DIMGP	D-erythro-1-(Imidazol-4-yl)glycerol 3-phosphate
DIN	Deoxyinosine
DMPP	Dimethylallyl diphosphate
DMST	Demethylsterigmatocystin
DMZYMST	4,4-Dimethylzymosterol
DNA	Deoxyribonucleic acid
DOROA	(S)-Dihydroorotate
DPCOA	Dephospho-CoA
DPTH	2-[3-Carboxy-3-(methylammonio)propyl]-L-histidine
DQT	3-Dehydroquinate
DR1P	Deoxy-ribose 1-phosphate
DSAM	S-Adenosylmethioninamine
DT	Thymidine
DTB	Dethiobiotin
DTDP	dTDP
DTMP	dTMP
DTTP	dTTP
DU	Deoxyuridine
DUDP	dUDP
DUMP	dUMP
DUTP	dUTP
E	D-Erythrose
E4P	D-Erythrose 4-phosphate
Ee	D-Erythrose (extracellular)
EOL	Erythritol
EOLe	Erythritol (extracellular)
EPST	Episterol
ERGOST	Ergosterol
ERTEOL	Ergosta-5,7,22,24(28)-tetraenol
ERTROL	Ergosta-5,7,24(28)-trienol
ETH	Ethanol
ETHe	Ethanol (extracellular)
ETHM	Ethanol (mitochondrial)
ETHm	Ethanol (mitochondrial)
F26P	D-Fructose 2,6-bisphosphate
F6P	beta-D-Fructose 6-phosphate
FADH2m	FADH2 (mitochondrial)
FADm	FAD (mitochondrial)
FALD	Formaldehyde
FDP	beta-D-Fructose 1,6-bisphosphate
FERIm	Ferricytochrome c (mitochondrial)
FEROm	Ferrocytochrome c (mitochondrial)
FEST	Fecosterol
FGAM	2-(Formamido)-N1-(5'-phosphoribosyl)acetamidine
FGAR	5'-Phosphoribosyl-N-formylglycinamide
FGT	S-Formylglutathione
FKYN	L-Formylkynurenine
FOR	Formate
FORe	Formate (extracellular)
FORm	Formate (mitochondrial)
FPP	trans,trans-Farnesyl diphosphate
FRU	D-Fructose
FRUe	D-Fructose (extracellular)
FTHF	Formyltetrahydrofolate
FTHFm	10-Formyltetrahydrofolate (mitochondrial)
FUACAC	4-Fumarylacetoacetate
FUM	Fumarate
FUMe	Fumarate (extracellular)
FUMm	Fumarate (mitochondrial)
G	D-Glycerate
G1P	alpha-D-Glucose 1-phosphate
G6P	alpha-D-Glucose 6-phosphate
GA6P	D-Glucosamine 6-phosphate
GABA	4-Aminobutanoate
GABAL	4-Aminobutyraldehyde
GABALm	4-Aminobutyraldehyde (mitochondrial)
GABAm	4-Aminobutanoate (mitochondrial)
GAL1P	alpha-D-Galactose 1-phosphate
GALN14LAC	D-Galactono-1,4-lactone
GALNT	D-Galactonate
GALNTe	D-Galactonate (extracellular)
GALOL	Galactitol
GALOLe	Galactitol (extracellular)
GALUNT	D-Galacturonate
GALUNTe	D-Galacturonate (extracellular)
GAR	5'-Phosphoribosylglycinamide
GBAD	4-Guanidino-butanamide
GBAT	4-Guanidino-butanoate
GC	gamma-L-Glutamyl-L-cysteine
GDP	GDP
GDPm	GDP (mitochondrial)
GDPMAN	GDPmannose
GL	Glycerol
GL3P	sn-Glycerol 3-phosphate
GL3Pm	sn-Glycerol 3-phosphate (mitochondrial)
GLAC	D-Galactose
GLACe	D-Galactose (extracellular)
GLAL	Glycoaldehyde
GLC	alpha-D-Glucose
GLCe	alpha-D-Glucose (extracellular)
GLCN	D-Glucosamine
GLCN15LAC	D-Glucono-1,5-lactone
GLCN15LACe	D-Glucono-1,5-lactone (extracellular)
GLCNT	D-Gluconate
GLCNTe	D-Gluconate (extracellular)
GLe	Glycerol (extracellular)
GLN	L-Glutamine
GLNe	L-Glutamine (extracellular)
GLP	Glycylpeptide
GLU	L-Glutamate
GLUe	L-Glutamate (extracellular)
GLUGSAL	L-Glutamate 5-semialdehyde
GLUGSALm	L-Glutamate 5-semialdehyde (mitochondrial)
GLUm	L-Glutamate (mitochondrial)
GLUP	alpha-D-Glutamyl phosphate
GLX	Glyoxylate
GLXg	Glyoxylate (glyoxysomal)
GLY	Glycine
GLYAL	D-Glyceraldehyde
GLYCOGEN	Glycogen
GLYCOGENe	Glycogen (extracellular)
GLYe	Glycine (extracellular)
GLYm	Glycine (mitochondrial)
GLYN	Glycerone
GMP	GMP
GN	Guanine
GPP	Geranyl diphosphate
GSN	Guanosine
GTP	GTP
GTPm	GTP (mitochondrial)
H+_PO	Proton (energy metabolism)
H+_PO_mit	Proton (mitochondrial) (energy metabolism)
H2O	Water
H2O2	Hydrogen peroxide
H2O2e	Hydrogen peroxide (extracellular)
H2Oe	Water (extracellular)
H2Og	Water (glyoxysomal)
H2Om	Water (mitochondria)
H2S	Hydrogen sulfide
H2SO3	Sulfite
H2SO3e	Sulfite (extracellular)
H3MCOA	(S)-3-Hydroxy-3-methylglutaryl-CoA
HACNm	But-1-ene-1,2,4-tricarboxylate (mitochondrial)
HACOA	(3S)-3-Hydroxyacyl-CoA
HAN	3-Hydroxyanthranilate
HAVN	5-Hydroxyaverantin
HCIT	2-Hydroxybutane-1,2,4-tricarboxylate
HCITm	2-Hydroxybutane-1,2,4-tricarboxylate (mitochondrial)
HCYS	L-Homocysteine
HHTRNA	L-Histidyl-tRNA(His)
HICITm	Homoisocitrate (mitochondrial)
HIS	L-Histidine
HISe	L-Histidine (extracellular)
HISOL	L-Histidinol
HISOLP	L-Histidinol phosphate
HKYN	3-Hydroxykynurenine
HNO2	Nitrite
HNO3	Nitrate
HNO3e	Nitrate (extracellular)
HOMOGEN	Homogentisate
HPRO	trans-4-Hydroxy-L-proline
HSER	L-Homoserine
HTRNA	tRNA(His)
HYXN	Hypoxanthine
IAC	Indole-3-acetate
IAD	Indole-3-acetamide
ICIT	Isocitrate
ICITe	Isocitrate (extracellular)
ICITg	Isocitrate (glyoxysomal)
ICITm	Isocitrate (mitochondrial)
IDOL	L-Iditol
IDP	IDP
IDPm	IDP (mitochondrial)
IGP	Indoleglycerol phosphate
IGST	4,4-Dimethylcholesta-8,14,24-trienol
IIMZYMST	Intermediate_Methylzymosterol_II
IIZYMST	Intermediate_Zymosterol_II
ILE	L-Isoleucine
ILEe	L-Isoleucine (extracellular)
ILEm	L-Isoleucine (mitochondrial)
IMACP	3-(Imidazol-4-yl)-2-oxopropyl phosphate
IMP	IMP
IMZYMST	Intermediate_Methylzymosterol_I
INAC	Indoleacetate
INS	Inosine
IPC	Inositol phosphorylceramide
IPN	Isopenicillin N
IPPMAL	2-Isopropylmalate
IPPMALm	2-Isopropylmalate (mitochondrial)
IPPP	Isopentenyl diphosphate
ITC	Itaconate
ITCe	Itaconate (extracellular)
ITP	ITP
ITPm	ITP (mitochondrial)
IZYMST	Intermediate_Zymosterol_I
K	Potassium
Km	Potassium (mitochondrial)
KYN	L-Kynurenine
LAC	D-Lactate
LACAL	D-Lactaldehyde
LACALm	(S)-Lactaldehyde (mitochondrial)
LACe	D-Lactate (extracellular)
LACm	(R)-Lactate (mitochondrial)
LACT	Lactose
LACTe	Lactose (extracellular)
LAOL	L-Arabitol
LARAB	L-Arabinose
LARABe	L-Arabinose (extracellular)
LCCA	a Long-chain carboxylic acid
LEU	L-Leucine
LEUe	L-Leucine (extracellular)
LEUm	L-Leucine (mitochondrial)
LGT	(R)-S-Lactoylglutathione
LIPOm	Lipoamide (mitochondrial)
LLAC	L-Lactate
LLACe	L-Lactate (extracellular)
LLACm	(S)-Lactate (mitochondrial)
LLCT	L-Cystathionine
LLDACV	N-[5-amino-5-carboxypentanoyl]-L-cysteinyl-D-valine
LLTRNA	L-Lysyl-tRNA(Lys)
LLTRNAm	L-Lysyl-tRNA(Lys) (mitochondrial)
LNST	Lanosterol
LPC	Lysophosphatidylcholine
LPE	Lysophosphatidylethanolamine
LTRNA	tRNA(Lys)
LTRNAm	tRNA(Lys) (mitochondrial)
LXUL	L-Xylulose
LXULe	L-Xylulose (extracellular)
LYS	L-Lysine
LYSe	L-Lysine (extracellular)
LYSm	L-Lysine (mitochondrial)
MACAC	maleylacetoacetate
MAGLY	Monoacylglycerol
MAL	(S)-Malate
MALACP	Malonyl-[acyl-carrier protein]
MALACPm	Malonyl-[acyl-carrier protein] (mitochondrial)
MALCOA	Malonyl coenzyme A
MALe	(S)-Malate (extracellular)
MALg	(S)-Malate (glyoxysomal)
MALm	(S)-Malate (mitochondrial)
MAN	D-Mannose
MAN1P	alpha-D-Mannose 1-phosphate
MAN6P	D-Mannose 6-phosphate
MANe	D-Mannose (extracellular)
MANNANe	Mannan (extracellular)
MELI	Melibiose
MET	L-Methionine
METe	L-Methionine (extracellular)
METH	Methanethiol
METHF	5,10-Methenyltetrahydrofolate
METHFm	5,10-Methenyltetrahydrofolate (mitochondrial)
METHOL	Methanol
METHOLe	Methanol (extracellular)
METTHF	5,10-Methylenetetrahydrofolate
METTHFm	5,10-Methylenetetrahydrofolate (mitochondrial)
MGDG	Monogalactosyl diglyceride
MHIS	N(pai)-Methyl-L-histidine
MI1P	1L-myo-Inositol 1-phosphate
MIP2C	Inositol-mannose-P-inositol-P-ceramide
MIPC	Mannose-inositol-P-ceramide
MLT	Maltose
MLTe	Maltose (extracellular)
MNT	D-Mannitol
MNT6P	D-Mannitol 1-phosphate
MNTe	D-Mannitol (extracellular)
MTHF	5-Methyltetrahydrofolate
MTHFm	5-Methyltetrahydrofolate (mitochondrial)
MTHGXL	Methylglyoxal
MTHPTGLU	5-Methyltetrahydropteroyltri-L-glutamate
MVL	(R)-Mevalonate
MYOI	myo-Inositol
MZYMST	4-Methylzymsterol
NAD	NAD+
NADg	NAD+ (glyoxysomal)
NADH	NADH
NADHg	NADH (glyoxysomal)
NADHm	NADH (mitochondrial)
NADm	NAD+ (mitochondrial)
NADP	NADP+
NADPg	NADP+ (glyoxysomal)
NADPH	NADPH
NADPHg	NADPH (glyoxysomal)
NADPHm	NADPH (mitochondrial)
NADPm	NADP+ (mitochondrial)
NAG	N-Acetyl-D-glucosamine
NAGA1P	N-Acetyl-D-glucosamine 1-phosphate
NAGA6P	N-Acetyl-D-glucosamine 6-phosphate
NAGLUm	N-Acetyl-L-glutamate (mitochondrial)
NAGLUPm	N-Acetyl-L-glutamate 5-phosphate (mitochondrial)
NAGLUSm	N-Acetyl-L-glutamate 5-semialdehyde (mitochondrial)
NAORNm	N2-Acetyl-L-ornithine (mitochondrial)
NH3	Ammonia
NH3e	Ammonia (extracellular)
NH3m	Ammonia (mitochondrial)
NH4OH	Ammonium hydroxide
NOR	Norsolorinic acid
NPRAN	N-(5-Phospho-D-ribosyl)anthranilate
O2	Oxygen
O2e	Oxygen (extracellular)
O2g	Oxygen (glyoxysomal)
O2m	Oxygen (mitochondrial)
OA	Oxaloacetate
OACOA	3-Oxoacyl-CoA
OAe	Oxaloacetate (extracellular)
OAg	Oxaloacetate (mitochondrial)
OAHSER	O-Acetyl-L-homoserine
OAm	Oxaloacetate (mitochondrial)
OBUT	2-Oxobutanoate
OBUTm	2-Oxobutanoate (mitochondrial)
OGT	Oxidized glutathione
OICAP	3-Carboxy-4-methyl-2-oxopentanoate
OICAPm	3-Carboxy-4-methyl-2-oxopentanoate (mitochondrial)
OIVAL	(R)-2-Oxoisovalerate
OIVALm	(R)-2-Oxoisovalerate (mitochondrial)
OMP	Orotidine 5'-phosphate
OMST	O-methylsterigmatocystin
OMVAL	3-Methyl-2-oxobutanoate
OMVALm	3-Methyl-2-oxobutanoate (mitochondrial)
ORN	L-Ornithine
ORNm	L-Ornithine (mitochondrial)
OROA	Orotate
OSLHSER	O-Succinyl-L-homoserine
OTHIO	Oxidized thioredoxin
OTHIOm	Oxidized thioredoxin (mitochondrial)
OXAL	Oxalate
OXALe	Oxalate (extracellular)
OXAm	Oxaloglutarate (mitochondrial)
OXGLY	Oxaloglycolate
P5C	(S)-1-Pyrroline-5-carboxylate
P5Cm	(S)-1-Pyrroline-5-carboxylate (mitochondrial)
PA	Phosphatidate
PABA	4-Aminobenzoate
PAC	Phenylacetic acid
PAD	2-Phenylacetamide
PALCOA	Palmitoyl-CoA
PAm	Phosphatidate (mitochondrial)
PANT	(R)-Pantoate
PANTm	(R)-Pantoate (mitochondrial)
PAP	Adenosine 3',5'-bisphosphate
PAPS	3'-Phosphoadenylylsulfate
PC	Phosphatidylcholine
PCHO	Choline phosphate
PDME	Phosphatidyl-N-dimethylethanolamine
PE	Phosphatidylethanolamine
PECTATEe	Pectate (extracellular)
PEm	Phosphatidylethanolamine (mitochondrial)
PENG	Penicillin G
PEP	Phosphoenolpyruvate
PEPD	Peptide
PETHM	Ethanolamine phosphate
PGm	Phosphatidylglycerol (mitochondrial)
PGPm	Phosphatidylglycerophosphate (mitochondrial)
PHAC	Phenylacetate
PHACAL	Phenylacetaldehyde
PHACALe	Phenylacetaldehyde (extracellular)
PHAC-COA	Phenylacetyl-CoA
PHC	L-1-Pyrroline-3-hydroxy-5-carboxylate
PHE	L-Phenylalanine
PHEe	L-Phenylalanine (extracellular)
PHEN	Prephenate
PHP	3-Phosphonooxypyruvate
PHPYR	Phenylpyruvate
PHSER	O-Phospho-L-homoserine
PHSP	Phytosphingosine 1-phosphate
PI	Orthophosphate
PIe	Orthophosphate (extracellular)
PIm	Orthophosphate (mitochondrial)
PINS	1-Phosphatidyl-D-myo-inositol
PINS4P	1-Phosphatidyl-1D-myo-inositol 4-phosphate
PINSP	1-Phosphatidyl-1D-myo-inositol 3-phosphate
PMME	Phosphatidyl-N-methylethanolamine
PMVL	(R)-5-Phosphomevalonate
PNTO	(R)-Pantothenate
PPI	Pyrophosphate
PPIm	Pyrophosphate (mitochondrial)
PPMAL	2-Isopropylmaleate
PPMVL	(R)-5-Diphosphomevalonate
PRAM	5-Phosphoribosylamine
PRBAMP	N1-(5-Phospho-D-ribosyl)-AMP
PRBATP	N1-(5-Phospho-D-ribosyl)-ATP
PRFICA	1-(5'-Phosphoribosyl)-5-formamido-4-imidazolecarboxamide
PRFP	5-(5-Phospho-D-ribosylaminoformimino)-1-(5-phosphoribosyl)-imidazole-4-carboxamide
PRLP	N-(5'-Phospho-D-1'-ribulosylformimino)-5-amino-1-(5"-phospho-D-ribosyl)-4-imidazolecarboxamide
PRO	L-Proline
PROe	L-Proline (extracellular)
PROm	L-Proline (mitochondrial)
PROP	Propanoate
PROPCOA	Propanoyl-CoA
PROPe	Propanoate (extracellular)
Protein	Protein
PRPP	5-Phospho-alpha-D-ribose 1-diphosphate
PS	Phosphatidylserine
PSm	Phosphatidylserine (mitochondrial)
PSPH	Phytosphingosine
PTRSC	Putrescine
PURI5P	Pseudouridine 5'-phosphate
PYR	Pyruvate
PYRe	Pyruvate (extracellular)
PYRm	Pyruvate (mitochondrial)
QH2m	Ubiquinol (mitochondrial)
Qm	Ubiquinone (mitochondrial)
QT	quinate
R1P	D-Ribose 1-phosphate
R5P	D-Ribose 5-phosphate
RGT	Glutathione
RIB	D-Ribose
RIBe	D-Ribose (extracellular)
RL	D-Ribulose
RL5P	D-Ribulose 5-phosphate
RLe	D-Ribulose (extracellular)
RNA	Ribonucleic acid
RTHIO	Reduced thioredoxin
RTHIOm	Reduced thioredoxin (mitochondrial)
S17P	Sedoheptulose 1,7-bisphosphate
S23E	(S)-2,3-Epoxysqualene
S7P	Sedoheptulose 7-phosphate
SACP	N6-(L-1,3-Dicarboxypropyl)-L-lysine
SAH	S-Adenosyl-L-homocysteine
SAICAR	1-(5'-Phosphoribosyl)-5-amino-4-(N-succinocarboxamide)-imidazole
SAM	S-Adenosyl-L-methionine
SAPm	S-Aminomethyldihydrolipoylprotein (mitochondrial)
SER	L-Serine
SERe	L-Serine (extracellular)
SERm	L-Serine (mitochondrial)
SLF	Sulfate
SLFe	Sulfate (extracellular)
SME	Shikimate
SME5P	Shikimate 3-phosphate
SOR	L-Sorbose
SORe	L-Sorbose (extracellular)
SOT	D-Sorbitol
SOTe	D-Sorbitol (extracellular)
SPH	Sphinganine
SPRM	Spermine
SPRMD	Spermidine
SQL	Squalene
ST	Sterigmatocystin
STARe	Starch (extracellular)
SUCC	Succinate
SUCCe	Succinate (extracellular)
SUCCg	Succinate (glyoxysomal)
SUCCm	Succinate (mitochondrial)
SUCCOAm	Succinyl coenzyme A (mitochondrial)
SUCCSAL	Succinate semialdehyde
SUCDLIP	S-Succinyldihydrolipoamide (mitochondrial)
T3P1	D-Glyceraldehyde 3-phosphate
T3P2	Glycerone phosphate
TAGLY	Triacylglycerol
TAR	Tartrate
TARe	Tartrate (extracellular)
TCOA	Tetradecanoyl-CoA
TGLP	N-Tetradecanoylglycylpeptide
THF	Tetrahydrofolate
THFG	Tetrahydrofolyl-[Glu](n)
THFm	Tetrahydrofolate (mitochondrial)
THPTGLU	Tetrahydropteroyltri-L-glutamate
THR	L-Threonine
THRe	L-Threonine (extracellular)
THRm	L-Threonine (mitochondrial)
THY	Thymine
TPI	D-myo-inositol 1,4,5-trisphosphate
TRE	alpha,alpha-Trehalose
TRE6P	alpha,alpha-Trehalose 6-phosphate
TREe	alpha,alpha-Trehalose (extracellular)
TRNA	tRNA
TRNAm	tRNA (mitochondrial)
TRP	L-Tryptophan
TRPe	L-Tryptophan (extracellular)
TRPm	L-Tryptophan (mitochondrial)
TRPTRNAm	L-Tryptophanyl-tRNA(Trp) (mitochondrial)
TYR	L-Tyrosine
TYRe	L-Tyrosine (extracellular)
UDP	UDP
UDPG	UDPglucose
UDPGAL	UDPgalactose
UDPNAG	UDP-N-acetyl-D-glucosamine
UGC	(-)-Ureidoglycolate
UMP	UMP
URA	Uracil
UREA	Urea
UREAC	Urea-1-carboxylate
URI	Uridine
UTP	UTP
VAL	L-Valine
VALe	L-Valine (extracellular)
VERA	Versicolorin A
VERB	Versicolorin B
VHA	Versiconal hemiacetal acetate
VRSCL	Versiconal
XAN	Xanthine
XMP	Xanthosine 5'-phosphate
XOL	Xylitol
XOLe	Xylitol (extracellular)
XTSINE	Xanthosine
XUL	D-Xylulose
XUL5P	D-Xylulose 5-phosphate
XULe	D-Xylulose (extracellular)
XYL	D-Xylose
XYLANe	Xylan (extracellular)
XYLe	D-Xylose (extracellular)
ZYMST	Zymosterol
