# Supplementary material for: Analysis of Aspergillus nidulans metabolism at the genome-scale
Source: BMC Genomics. 2008 Apr 11;9:163. doi: 10.1186/1471-2164-9-163 (PMC2386489; doi:10.1186/1471-2164-9-163)
Supplement: Additional file 3 — List of the ORFs associated to each biochemical reaction for different cut-off values in the E-value of BLASTP searches [file 1471-2164-9-163-S3.xls]

## Sheet: Additional file 3
Additional file 3 – List of the ORFs associated to each biochemical reaction for different cut-off values in the E-value of BLASTP searches.
EC NUMBER	ENZYME NAME	REACTION	CUT-OFF IN E-VALUES OF BLASTP SEARCHES
			0	1e-100	1e-50	1
C-compound metabolism
1.1.1.1	Alcohol dehydrogenase		AN3741.2, AN2286.2, AN8979.2, AN7632.2	AN3741.2, AN2286.2, AN8979.2, AN7632.2	AN3741.2, AN2286.2, AN8979.2, AN7632.2	AN3741.2, AN2286.2, AN8979.2, AN7632.2
1.1.1.10	L-Xylulose reductase		AN7590.2, AN8113.2, AN8819.2	AN7590.2, AN8113.2, AN8819.2	AN7590.2, AN8113.2, AN8819.2	AN7590.2, AN8113.2, AN8819.2
1.1.1.117	D-Arabinose 1-dehydrogenase [NAD(P)+]		AN5563.2, AN5986.2	AN5563.2, AN5986.2	AN5563.2, AN5986.2	AN5563.2, AN5986.2
1.1.1.12	L-Arabinitol 4-dehydrogenase		AN0942.2	AN0942.2, AN4336.2	AN0942.2, AN4336.2, AN8552.2	AN0942.2, AN4336.2, AN8552.2
1.1.1.138	Mannitol 2-dehydrogenase (NADP+)		AN7590.2, AN8113.2, AN8819.2	AN7590.2, AN8113.2, AN8819.2	AN7590.2, AN8113.2, AN8819.2	AN7590.2, AN8113.2, AN8819.2
1.1.1.14	L-Iditol 2-dehydrogenase		-	-	AN9064.2, AN2666.2, AN8109.2	AN9064.2, AN2666.2, AN8109.2
1.1.1.169	Ketopantoate reductase		no BLASTP hits	no BLASTP hits	no BLASTP hits	no BLASTP hits
1.1.1.17	Mannitol-1-phosphate 5-dehydrogenase		AN5975.2	AN5975.2	AN5975.2	AN5975.2
1.1.1.21	Aldehyde reductase (NADP+)		AN1679.2, AN4829.2, AN5986.2, AN0423.2, AN7193.2	AN1679.2, AN4829.2, AN5986.2, AN0423.2, AN7193.2	AN1679.2, AN4829.2, AN5986.2, AN0423.2, AN7193.2	AN1679.2, AN4829.2, AN5986.2, AN0423.2, AN7193.2
1.1.1.27	L-Lactate dehydrogenase		AN5842.2, AN6499.2, AN5031.2	AN5842.2, AN6499.2, AN5031.2	AN5842.2, AN6499.2, AN5031.2	AN5842.2, AN4099.2, AN6499.2, AN5031.2
1.1.1.37	Malate dehydrogenase		AN6499.2, AN6717.2, AN5031.2	AN6499.2, AN6717.2, AN5031.2	AN6499.2, AN6717.2, AN5031.2	AN6499.2, AN6717.2, AN5031.2
1.1.1.38	Malate dehydrogenase (oxaloacetate-decarboxylating) (NAD-malic enzyme)		AN6933.2	AN6933.2, AN6168.2	AN6933.2, AN6168.2	AN6933.2, AN6168.2
1.1.1.40	Malate dehydrogenase (malic enzyme) (oxaloacetate-decarboxylating, NADP+)		AN6168.2, AN6933.2	AN6168.2, AN6933.2	AN6168.2, AN6933.2	AN6168.2, AN6933.2
1.1.1.41	Isocitrate dehydrogenase (NAD+)		AN5790.2, AN1003.2	AN5790.2, AN1003.2	AN5790.2, AN1003.2	AN5790.2, AN1003.2
1.1.1.42	Isocitrate dehydrogenase (NADP+)		AN2999.2	AN2999.2	AN2999.2	AN2999.2
1.1.1.44	Phosphogluconate dehydrogenase (decarboxylating)		AN3954.2, AN1735.2	AN3954.2, AN1735.2	AN3954.2, AN1735.2	AN3954.2, AN1735.2
1.1.1.48	Galactose 1-dehydrogenase		AN2208.2, AN7353.2, AN3524.2	AN2208.2, AN7353.2, AN3524.2	AN2208.2, AN7353.2, AN3524.2	AN2208.2, AN7353.2, AN3524.2
1.1.1.49	Glucose 6-phosphate 1-dehydrogenase		AN2981.2	AN2981.2	AN2981.2	AN2981.2
1.1.1.6	Glycerol dehydrogenase		AN5178.2, AN1868.2	AN5178.2, AN1868.2	AN5178.2, AN1868.2	AN5178.2, AN1868.2
1.1.1.67	Mannitol 2-dehydrogenase		AN2815.2	AN2815.2	AN2815.2	AN2815.2
1.1.1.72	Glycerol dehydrogenase		AN5563.2, AN1679.2, AN4829.2, AN7193.2	AN5563.2, AN1679.2, AN4829.2, AN7193.2	AN5563.2, AN1679.2, AN4829.2, AN7193.2	AN5563.2, AN1679.2, AN4829.2, AN7193.2
1.1.1.78	D-Lactaldehyde dehydrogenase		AN0423.2, AN4829.2	AN0423.2, AN4829.2	AN0423.2, AN4829.2	AN0423.2, AN4829.2
1.1.1.8	Glycerol 3-phosphate dehydrogenase (NAD+ dependent)		AN0351.2, AN6792.2	AN0351.2, AN6792.2	AN0351.2, AN6792.2	AN0351.2, AN6792.2
1.1.1.86	Ketol-acid reductoisomerase		AN2526.2	AN2526.2	AN2526.2	AN2526.2
1.1.1.9	D-Xylulose reductase		AN0423.2	AN9064.2, AN0423.2, AN2666.2	AN9064.2, AN0423.2, AN2666.2	AN9064.2, AN0423.2, AN2666.2
1.1.1.93	Tartrate dehydrogenase		AN4003.2, AN4822.2	AN4003.2, AN4822.2	AN4003.2, AN4822.2	AN4003.2, AN4822.2
1.1.3.13	Alcohol oxidase		AN0567.2	AN0567.2	AN0567.2	AN0567.2
1.1.3.4	Glucose oxidase		-	-	AN7890.2, AN4006.2	AN7890.2, AN4006.2
1.1.99.21	D-Sorbitol dehydrogenase (acceptor)				AN3531.2	AN3531.2
1.1.99.5	Glycerol 3-phosphate dehydrogenase (FAD dependent)		AN1396.2	AN1396.2	AN1396.2	AN1396.2
1.11.1.6	Catalase		AN7388.2, AN8637.2, AN5918.2, AN9339.2, AN8553.2	AN7388.2, AN8637.2, AN5918.2, AN9339.2, AN8553.2	AN7388.2, AN8637.2, AN5918.2, AN9339.2, AN8553.2	AN7388.2, AN8637.2, AN5918.2, AN9339.2, AN8553.2
1.2.1.1	Formaldehyde dehydrogenase (glutathione)		AN7632.2	AN7632.2	AN7632.2	AN7632.2
1.2.1.12	Glyceraldehyde 3-phosphate dehydrogenase		AN8041.2, AN2583.2	AN8041.2, AN2583.2	AN8041.2, AN2583.2	AN8041.2, AN2583.2
1.2.1.16	Succinate-semialdehyde dehydrogenase (NAD(P)+)		AN3829.2, AN0079.2, AN7315.2, AN4820.2, AN1585.2	AN3829.2, AN0079.2, AN7315.2, AN4820.2, AN1585.2	AN3829.2, AN0079.2, AN7315.2, AN4820.2, AN1585.2	AN3829.2, AN0079.2, AN7315.2, AN4820.2, AN1585.2
1.2.1.2	Formate dehydrogenase		AN6525.2	AN6525.2	AN6525.2	AN6525.2
1.2.1.22	Lactaldehyde dehydrogenase		AN1689.2, AN0554.2, AN4126.2	AN1689.2, AN0554.2, AN4126.2	AN1689.2, AN0554.2, AN4126.2	AN1689.2, AN0554.2, AN4126.2
1.2.1.3	Aldehyde dehydrogenase (NAD+)		AN0554.2, AN4126.2, AN1689.2, AN9034.2, AN4054.2	AN0554.2, AN4126.2, AN1689.2, AN9034.2, AN4054.2	AN0554.2, AN4126.2, AN1689.2, AN9034.2, AN4054.2	AN0554.2, AN4126.2, AN1689.2, AN9034.2, AN4054.2
1.2.1.46	Formaldehyde dehydrogenase		-	AN9114.2	AN9114.2	AN9114.2
1.2.1.5	Aldehyde dehydrogenase (NAD(P)+)		AN0554.2, AN1689.2, AN4126.2, AN9034.2, AN4054.2	AN0554.2, AN1689.2, AN4126.2, AN9034.2, AN4054.2	AN0554.2, AN1689.2, AN4126.2, AN9034.2, AN4054.2	AN0554.2, AN1689.2, AN4126.2, AN9034.2, AN4054.2
1.2.4.1	Pyruvate dehydrogenase (lipoamide)		AN5162.2, AN9403.2	AN5162.2, AN9403.2	AN5162.2, AN9403.2	AN5162.2, AN9403.2
1.2.4.2	Oxoglutarate dehydrogenase (lipoamide)		AN5571.2	AN5571.2	AN5571.2	AN5571.2
1.3.5.1	Succinate dehydrogenase (ubiquinone)		AN8793.2, AN2916.2	AN8793.2, AN2916.2, AN2332.2	AN8793.2, AN2916.2, AN2332.2	AN8793.2, AN2916.2, AN2332.2, AN0896.2
1.3.99.1	Succinate dehydrogenase	FUMm + FADH2m -> SUCCm + FADm	AN2916.2, AN2332.2, AN1543.2	AN2916.2, AN2332.2, AN1543.2	AN2916.2, AN2332.2, AN1543.2	AN2916.2, AN2332.2, AN1543.2
1.3.99.1	Succinate dehydrogenase	FUM + FADH2m -> SUCC + FADm	AN2357.2	AN2357.2	AN2357.2	AN2357.2
1.5.1.15	Methylenetetrahydrofolate dehydrogenase (NAD+)		AN1524.2	AN1524.2	AN1524.2	AN1524.2
1.5.1.20	Methylenetetrahydrofolate reductase (NADPH)		AN5883.2, AN8215.2	AN5883.2, AN8215.2	AN5883.2, AN8215.2	AN5883.2, AN8215.2
1.5.1.3	Dihydrofolate reductase		no BLASTP hits	no BLASTP hits	no BLASTP hits	no BLASTP hits
1.5.1.5	Methylenetetrahydrofolate dehydrogenase (NADP+)		AN1524.2, AN2998.2	AN1524.2, AN2998.2	AN1524.2, AN2998.2	AN1524.2, AN2998.2
2.1.2.11	Ketopentoate hydroxymethyl transferase		AN1778.2	AN1778.2	AN1778.2	AN1778.2
2.2.1.1	Transketolase		AN0688.2, AN8551.2, AN8935.2	AN0688.2, AN8551.2, AN8935.2	AN0688.2, AN8551.2, AN8935.2	AN0688.2, AN8551.2, AN8935.2
2.2.1.2	Transaldolase		AN0240.2	AN0240.2	AN0240.2	AN0240.2
2.2.1.3	Dihydroxyacetone synthase		AN8551.2, AN8935.2, AN0688.2	AN8551.2, AN8935.2, AN0688.2	AN8551.2, AN8935.2, AN0688.2	AN8551.2, AN8935.2, AN0688.2
2.3.1.12	Dihydrolipoamide S-acetyltransferase		AN6708.2	AN6708.2	AN6708.2	AN6708.2
2.3.1.4	Glucosamine-phosphate N-acetyltransferase					AN8706.2
2.3.1.47	8-Amino-7-oxononanoate synthase		-	-	AN6645.2	AN6645.2
2.3.1.61	Dihydrolipoamide S-succinyl transferase		AN3466.2	AN3466.2	AN3466.2	AN3466.2
2.3.1.7	Carnitine O-acetyltransferase	ACCOA + CAR <-> COA + ACAR	AN1059.2	AN1059.2	AN1059.2	AN1059.2
2.3.1.7	Carnitine O-acetyltransferase	COAm + ACARm <-> ACCOAm + CARm; COAg + ACARg <-> ACCOAg + CARg	AN6279.2	AN6279.2	AN6279.2	AN6279.2
2.3.3.14	Homocitrate synthase		AN1990.2	AN1990.2	AN1990.2	AN1990.2
2.4.1.1	Phosphorylase		AN1015.2	AN1015.2	AN1015.2	AN1015.2
2.4.1.11	Glycogen (starch) synthase		AN8010.2	AN8010.2	AN8010.2	AN8010.2
2.4.1.15	alpha,alpha-Trehalose-phosphate synthase (UDP-forming)		AN5523.2, AN8639.2, AN4262.2	AN5523.2, AN8639.2, AN4262.2	AN5523.2, AN8639.2, AN4262.2	AN5523.2, AN8639.2, AN4262.2
2.4.1.16	Chitin synthase		AN4566.2, AN2523.2, AN1555.2, AN7032.2, AN6317.2, AN6318.2, AN4367.2	AN4566.2, AN2523.2, AN1555.2, AN7032.2, AN6317.2, AN6318.2, AN4367.2	AN4566.2, AN2523.2, AN1555.2, AN7032.2, AN6317.2, AN6318.2, AN4367.2	AN4566.2, AN2523.2, AN1555.2, AN7032.2, AN6317.2, AN6318.2, AN4367.2
2.4.1.18	1,4-alpha-Glucan branching enzyme		AN2314.2	AN2314.2	AN2314.2	AN2314.2
2.4.1.34	1,3-beta-Glucan synthase		AN3729.2	AN3729.2, AN8846.2	AN3729.2, AN8846.2	AN3729.2, AN8846.2
2.5.1.15	Dihydropteroate synthase		-	AN6032.2	AN6032.2	AN6032.2
2.6.1.16	Glutamine-fructose-6-phosphate transaminase (isomerizing)		AN5794.2	AN5794.2	AN5794.2	AN5794.2
2.6.1.19	4-Aminobutyrate transaminase		AN2248.2	AN2248.2	AN2248.2	AN2248.2
2.7.1.1	Hexokinase		AN7459.2, AN2638.2, AN8689.2	AN7459.2, AN2638.2, AN8689.2	AN7459.2, AN2638.2, AN8689.2	AN7459.2, AN2638.2, AN8689.2
2.7.1.105	6-Phosphofructo-2-kinase		AN5144.2, AN6720.2, AN6511.2	AN5144.2, AN6720.2, AN6511.2	AN5144.2, AN6720.2, AN6511.2	AN5144.2, AN6720.2, AN6511.2
2.7.1.11	6-phosphofructokinase		AN3223.2	AN3223.2	AN3223.2	AN3223.2
2.7.1.15	Ribokinase		AN7995.2, AN2272.2	AN7995.2, AN2272.2	AN7995.2, AN2272.2	AN7995.2, AN2272.2
2.7.1.17	Xylulokinase		AN8790.2	AN8790.2	AN8790.2	AN8790.2
2.7.1.2	Glucokinase		AN8689.2, AN2638.2, AN7459.2	AN8689.2, AN2638.2, AN7459.2	AN8689.2, AN2638.2, AN7459.2	AN8689.2, AN2638.2, AN7459.2
2.7.1.24	Dephosphocoa kinase		no BLASTP hits	no BLASTP hits	no BLASTP hits	no BLASTP hits
2.7.1.29	Glycerone kinase		AN0034.2	AN0034.2	AN0034.2	AN0034.2
2.7.1.30	Glycerol kinase		AN3916.2, AN5589.2	AN3916.2, AN5589.2	AN3916.2, AN5589.2	AN3916.2, AN5589.2
2.7.1.31	Glycerate kinase		-	-	AN6943.2	AN6943.2
2.7.1.33	Pantothenate kinase		AN9446.2	AN9446.2	AN9446.2	AN9446.2
2.7.1.40	Pyruvate kinase		AN5210.2	AN5210.2	AN5210.2	AN5210.2
2.7.1.47	Ribulokinase		-	AN6985.2, AN1568.2	AN6985.2, AN1568.2	AN6985.2, AN1568.2
2.7.1.6	Galactokinase		AN4957.2	AN4957.2	AN4957.2	AN4957.2
2.7.2.1	Acetate kinase		AN4914.2	AN4914.2	AN4914.2	AN4914.2
2.7.2.3	Phosphoglycerate kinase		AN1246.2	AN1246.2	AN1246.2	AN1246.2
2.7.6.3	6-Hydroxymethyl-7,8 dihydropterin pyrophosphokinase		AN6032.2	AN6032.2	AN6032.2	AN6032.2
2.7.7.10	UTP-hexose-1-phosphate uridylyltransferase		AN6182.2	AN6182.2	AN6182.2	AN6182.2
2.7.7.12	UDP-glucose-hexose-1-phosphate uridylyltransferase		AN6182.2	AN6182.2	AN6182.2	AN6182.2
2.7.7.13	Mannose-1-phosphate guanylyltransferase		AN5586.2	AN5586.2	AN5586.2	AN5586.2
2.7.7.23	UDP-N-acetylglucosamine pyrophosphorylase		AN9094.2	AN9094.2	AN9094.2	AN9094.2
2.7.7.3	Phospho-pantethiene adenylyltransferase		no BLASTP hits	no BLASTP hits	no BLASTP hits	no BLASTP hits
2.7.7.9	UTP-glucose-1-phosphate uridylyltransferase		AN9148.2	AN9148.2	AN9148.2	AN9148.2
2.7.8.7	Holo-[acyl-carrier-protein] synthase		no BLASTP hits	no BLASTP hits	no BLASTP hits	no BLASTP hits
2.8.1.6	Biotin synthase		-	AN6643.2	AN6643.2	AN6643.2
3.1.1.17	Gluconolactonase		-	-	AN8977.2	AN8977.2
3.1.1.31	6-Phosphogluconolactonase				AN0285.2	AN0285.2
3.1.2.1	Acetyl-CoA synthase		AN1547.2	AN1547.2	AN1547.2	AN1547.2, AN4420.2
3.1.2.12	S-Formylglutathione hydrolase		AN8782.2	AN8782.2	AN8782.2	AN8782.2
3.1.2.6	Hydroxyacylglutathione hydrolase		-	-	AN6840.2	AN6840.2
3.1.3.1	Alkaline phosphatase		AN2493.2, AN4516.2	AN2493.2, AN4516.2	AN2493.2, AN4516.2	AN2493.2, AN4516.2
3.1.3.11	Fructose-bisphosphatase		AN5604.2	AN5604.2	AN5604.2	AN5604.2
3.1.3.12	Trehalose-phosphatase		AN4262.2, AN3441.2	AN4262.2, AN3441.2	AN4262.2, AN3441.2	AN4262.2, AN3441.2
3.1.3.2	Acid phosphatase		AN9186.2, AN7142.2, AN4055.2, AN1414.2	AN9186.2, AN7142.2, AN4055.2, AN1414.2	AN9186.2, AN7142.2, AN4055.2, AN1414.2	AN9186.2, AN7142.2, AN4055.2, AN1414.2
3.1.3.21	Glycerol 3-phosphate phosphatase		-	AN1216.2	AN1216.2	AN1216.2
3.1.3.22	Mannitol-1-phosphatase		no BLASTP hits	no BLASTP hits	no BLASTP hits	no BLASTP hits
3.1.3.46	D-Fructose-2,6-bisphosphate 2-phosphohydrolase		AN6720.2, AN6511.2	AN6720.2, AN6511.2	AN6720.2, AN6511.2	AN6720.2, AN6511.2
3.1.3.9	Glucose-6-phosphatase		AN2688.2	AN2688.2	AN2688.2	AN2688.2
3.2.1.113	Mannosyl-oligosaccharide 1,2-alpha-mannosidase		AN0787.2, AN3733.2, AN5748.2, AN0551.2	AN0787.2, AN3733.2, AN5748.2, AN0551.2	AN0787.2, AN3733.2, AN5748.2, AN0551.2	AN0787.2, AN3733.2, AN5748.2, AN0551.2
3.2.1.14	Chitinase (Endochitinase)		AN8241.2, AN4871.2, AN5454.2	AN8241.2, AN4871.2, AN5454.2	AN8241.2, AN4871.2, AN5454.2	AN8241.2, AN4871.2, AN5454.2
3.2.1.20	alpha-Glucosidase		AN2017.2, AN4843.2, AN3516.2, AN7345.2, AN8953.2, AN0941.2	AN2017.2, AN4843.2, AN3516.2, AN7345.2, AN8953.2, AN0941.2	AN2017.2, AN4843.2, AN3516.2, AN7345.2, AN8953.2, AN0941.2	AN2017.2, AN4843.2, AN3516.2, AN7345.2, AN8953.2, AN0941.2
3.2.1.22	alpha-Galactosidase		AN9035.2, AN8138.2	AN7624.2, AN9035.2, AN8138.2	AN7624.2, AN9035.2, AN7152.2, AN8138.2	AN7624.2, AN9035.2, AN7152.2, AN8138.2
3.2.1.23	beta-Galactosidase		AN0756.2, AN0980.2, AN3201.2, AN2463.2	AN0756.2, AN0980.2, AN3201.2, AN2463.2	AN0756.2, AN0980.2, AN3201.2, AN2463.2	AN0756.2, AN0980.2, AN3201.2, AN2463.2
3.2.1.28	alpha,alpha-Trehalase		AN5635.2, AN9340.2	AN5635.2, AN9340.2	AN5635.2, AN9340.2	AN5635.2, AN9340.2
3.2.1.37	Xylan 1,4-beta-xylosidase		AN2359.2, AN8401.2	AN2359.2, AN8401.2	AN2359.2, AN8401.2	AN2359.2, AN8401.2
3.2.1.4	Cellulase		AN3418.2, AN1285.2, AN0494.2	AN3418.2, AN5214.2, AN1285.2, AN0494.2	AN3418.2, AN5214.2, AN1285.2, AN0494.2	AN3418.2, AN5214.2, AN1285.2, AN0494.2
3.2.1.55	alpha-N-Arabinofuranosidase		AN1571.2, AN9520.2	AN1571.2, AN2541.2, AN9520.2	AN1571.2, AN2541.2, AN9520.2	AN1571.2, AN2541.2, AN9520.2
3.2.1.58	Glucan 1,3-beta-glucosidase		AN0779.2	AN1155.2, AN0550.2, AN8480.2, AN7533.2, AN4825.2, AN0779.2, AN4852.2	AN1155.2, AN4052.2, AN0550.2, AN8480.2, AN7533.2, AN4825.2, AN0779.2, AN4852.2	AN1155.2, AN4052.2, AN0550.2, AN8480.2, AN7533.2, AN4825.2, AN0779.2, AN4852.2
3.2.1.8	Endo-1,4-beta-xylanase		AN3613.2, AN9365.2, AN7401.2	AN3613.2, AN9365.2, AN1818.2, AN7401.2	AN3613.2, AN9365.2, AN1818.2, AN7401.2	AN3613.2, AN9365.2, AN1818.2, AN7401.2
3.2.1.91	Cellulose 1,4-beta-cellobiosidase		AN0494.2, AN5176.2, AN5282.2, AN1273.2	AN0494.2, AN5176.2, AN5282.2, AN1273.2	AN0494.2, AN5176.2, AN5282.2, AN1273.2	AN0494.2, AN5176.2, AN5282.2, AN1273.2
3.2.1.99	Arabinan endo-1,5-alpha-L-arabinosidase		-	AN2534.2	AN2534.2, AN8007.2	AN2534.2, AN8007.2, AN3044.2
3.5.1.41	Chitin deacetylase		AN2462.2	AN2462.2	AN2462.2	AN2462.2
3.5.4.16	GTP cyclohydrolase I		AN8188.2	AN8188.2	AN8188.2	AN8188.2
3.5.4.9	Methenyltetrahydrofolate cyclohydrolase		AN2998.2	AN2998.2	AN2998.2	AN2998.2
3.7.1.1	Oxalacetase		-	-	AN3805.2	AN3805.2
4.1.1.1	Pyruvate decarboxylase		AN4888.2	AN4888.2, AN8396.2	AN4888.2, AN8396.2	AN4888.2, AN8396.2
4.1.1.11	Aspartate alpha-decarboxylase		no BLASTP hits	no BLASTP hits	no BLASTP hits	no BLASTP hits
4.1.1.15	Glutamate decarboxylase		AN5447.2, AN7278.2	AN5447.2, AN7278.2	AN5447.2, AN7278.2	AN5447.2, AN7278.2
4.1.1.2	Oxalate decarboxylase		-	AN8099.2	AN8099.2, AN3563.2	AN8099.2, AN3563.2
4.1.1.32	Phosphoenolpyruvate carboxykinase (GTP)		AN1918.2	AN1918.2	AN1918.2	AN1918.2
4.1.1.36	Phosphopantothenate-cysteine decarboxylase		no BLASTP hits	no BLASTP hits	no BLASTP hits	no BLASTP hits
4.1.1.49	Phosphoenolpyruvate carboxykinase (ATP)		AN1918.2	AN1918.2	AN1918.2	AN1918.2
4.1.2.13	Fructose-bisphosphate aldolase		AN2875.2	AN2875.2	AN2875.2	AN2875.2
4.1.2.25	Dihydroneopterin aldolase		-	AN6032.2	AN6032.2	AN6032.2
4.1.2.9	Phosphoketolase		AN4913.2	AN4913.2	AN4913.2	AN4913.2
4.1.3.1	Isocitrate lyase		AN5634.2, AN8755.2	AN5634.2, AN8755.2	AN5634.2, AN8755.2	AN5634.2, AN8755.2
4.1.3.2	Malate synthase		AN6653.2	AN6653.2	AN6653.2	AN6653.2
4.1.3.31	2-Methylcitrate synthase		AN6650.2	AN6650.2	AN6650.2	AN6650.2
4.1.3.7	Citrate synthase		AN8275.2, AN6650.2	AN8275.2, AN6650.2	AN8275.2, AN6650.2	AN8275.2, AN6650.2
4.1.3.8	ATP:citrate oxaloacetate-lyase ((pro-3S)-CH2COO- ->acetyl-CoA) (ATP-dephosphorylating)		AN2435.2, AN2436.2	AN2435.2, AN2436.2	AN2435.2, AN2436.2	AN2435.2, AN2436.2
4.2.1.11	Phosphopyruvate hydratase		AN5746.2	AN5746.2	AN5746.2	AN5746.2
4.2.1.2	Fumarate dehydratase		AN8707.2	AN8707.2	AN8707.2	AN8707.2
4.2.1.3	Aconitate hydratase		AN5525.2, AN3894.2, AN5300.2	AN5525.2, AN3894.2, AN5300.2	AN5525.2, AN3894.2, AN5300.2	AN5525.2, AN3894.2, AN5300.2
4.2.1.6	Galactonate dehydratase		AN7358.2, AN5138.2	AN7358.2, AN5138.2	AN7358.2, AN5138.2	AN7358.2, AN5138.2
4.4.1.5	Lactoylglutathione lyase		AN4174.2	AN4174.2	AN4174.2	AN4174.2
5.1.3.1	Ribulose-phosphate 3-epimerase		AN7588.2	AN7588.2	AN7588.2	AN7588.2
5.1.3.2	UDPglucose 4-epimerase		-	AN4727.2	AN4727.2, AN2951.2, AN3432.2	AN4727.2, AN2951.2, AN3432.2
5.1.3.3	Aldose 1-epimerase		AN3432.2, AN1657.2, AN3184.2	AN3432.2, AN1657.2, AN3184.2	AN3432.2, AN1657.2, AN3184.2	AN3432.2, AN1657.2, AN3184.2
5.3.1.1	Triosephosphate isomerase		AN6900.2	AN6900.2	AN6900.2	AN6900.2
5.3.1.6	Ribose-5-phosphate isomerase				AN2440.2	AN5907.2, AN2440.2
5.3.1.8	Mannose-6-phosphate isomerase		AN0667.2, AN1715.2	AN0667.2, AN1715.2	AN0667.2, AN1715.2	AN0667.2, AN1715.2
5.3.1.9	Glucose-6-phosphate isomerase		AN6037.2	AN6037.2	AN6037.2	AN6037.2
5.4.2.1	Phosphoglycerate mutase		AN8720.2, AN6720.2	AN8720.2, AN6720.2	AN8720.2, AN6720.2	AN8720.2, AN6720.2
5.4.2.2	Phosphoglucomutase		AN2867.2	AN2867.2	AN2867.2	AN2867.2
5.4.2.3	Phosphoacetylglucosamine mutase		-	AN4234.2	AN4234.2	AN4234.2
5.4.2.8	Phosphomannomutase		AN5772.2	AN5772.2	AN5772.2	AN5772.2
6.2.1.1	Acetyl-CoA synthase		AN5626.2, AN5833.2	AN5626.2, AN5833.2	AN5626.2, AN5833.2	AN5626.2, AN5833.2
6.2.1.4	Succinate CoA ligase (GDP forming)		AN2295.2, AN7000.2	AN2295.2, AN7000.2	AN2295.2, AN7000.2	AN2295.2, AN7000.2
6.2.1.5	Succinate-CoA ligase (ADP-forming)		AN2295.2, AN7000.2	AN2295.2, AN7000.2	AN2295.2, AN7000.2	AN2295.2, AN7000.2
6.3.2.1	Pantoate-B-alanine ligase		AN0205.2	AN0205.2	AN0205.2	AN0205.2
6.3.2.12	Dihydrofolate synthase		no BLASTP hits	no BLASTP hits	no BLASTP hits	no BLASTP hits
6.3.2.17	Tetrahydrofolylpolyglutamate synthase		-	AN3840.2, AN4384.2	AN3840.2, AN4384.2	AN3840.2, AN4384.2
6.3.2.5	Phosphopantothenate-cysteine ligase		no BLASTP hits	no BLASTP hits	no BLASTP hits	no BLASTP hits
6.3.3.2	5-Formyltetrahydrofolate cyclo-ligase		no BLASTP hits	no BLASTP hits	no BLASTP hits	no BLASTP hits
6.3.4.3	Formate-dihydrofolate ligase		AN2998.2	AN2998.2	AN2998.2	AN2998.2
6.4.1.1	Pyruvate carboxylase		AN4462.2, AN5271.2, AN4690.2	AN4462.2, AN5271.2, AN4690.2	AN4462.2, AN5271.2, AN4690.2	AN4462.2, AN5271.2, AN4690.2
Energy metabolism
1.1.2.3	Lactic acid dehydrogenase		AN3901.2	AN3901.2	AN3901.2	AN3901.2
1.1.2.4	D-Lactate dehydrogenase (cytochrome)		AN8317.2	AN8317.2	AN8317.2	AN8317.2
1.10.2.2	Ubiquinol-cytochrome c reductase		AN2306.2, AN9479.2, AN0357.2, AN0747.2, AN8273.2, AN5597.2, AN4388.2	AN2306.2, AN9479.2, AN0357.2, AN0747.2, AN8273.2, AN5597.2, AN4388.2	AN2306.2, AN9479.2, AN0357.2, AN0747.2, AN8273.2, AN5597.2, AN4388.2	AN2306.2, AN9479.2, AN0357.2, AN0747.2, AN8273.2, AN5597.2, AN4388.2, AN3922.2
1.6.2.4	NADPH-cytochrome p-450 reductase		AN0595.2	AN0595.2	AN0595.2	AN0595.2
1.6.5.3	NADH dehydrogenase (ubiquinone)	NADHm + Qm + 4 H+_PO_mit -> NADm + QH2m + 4 H+_PO	AN5629.2, AN6077.2, AN1728.2, AN2414.2	AN5629.2, AN6077.2, AN1728.2, AN2414.2	AN5629.2, AN6077.2, AN1728.2, AN2414.2	AN5629.2, AN6077.2, AN1728.2, AN2414.2
1.6.5.3	NADH dehydrogenase (ubiquinone)	NADH + Qm -> QH2m + NAD	AN1094.2	AN1094.2, AN7500.2	AN1094.2, AN7500.2, AN5307.2	AN1094.2, AN7500.2, AN5307.2
1.9.3.1	Cytochrome c oxidase		AN4525.2, AN4737.2, AN8118.2, AN2316.2, AN6255.2	AN4525.2, AN4737.2, AN8118.2, AN2316.2, AN6255.2	AN4525.2, AN4737.2, AN8118.2, AN2316.2, AN6255.2	AN4525.2, AN4737.2, AN8118.2, AN2316.2, AN6255.2
3.6.1.1	Inorganic diphosphatase		AN2968.2, AN0395.2	AN2968.2, AN0395.2	AN2968.2, AN0395.2	AN2968.2, AN0395.2
3.6.3.10	Potassium-transporting ATPase		AN5743.2, AN7664.2, AN6642.2, AN1628.2, AN5088.2, AN2827.2, AN1189.2, AN8399.2, AN4920.2, AN8941.2, AN0318.2	AN5743.2, AN7664.2, AN6642.2, AN1628.2, AN5088.2, AN2827.2, AN1189.2, AN8399.2, AN4920.2, AN8941.2, AN0318.2	AN5743.2, AN7664.2, AN6642.2, AN1628.2, AN5088.2, AN2827.2, AN1189.2, AN8399.2, AN4920.2, AN8941.2, AN0318.2	AN5743.2, AN7664.2, AN6642.2, AN1628.2, AN5088.2, AN2827.2, AN1189.2, AN8399.2, AN4920.2, AN8941.2, AN0318.2
3.6.3.14	F1F0-ATPase complex		AN1523.2, AN0277.2, AN0252.2, AN6232.2, AN6287.2, AN2315.2, AN1624.2	AN1523.2, AN0277.2, AN0252.2, AN6232.2, AN6287.2, AN2315.2, AN1624.2	AN1523.2, AN0277.2, AN0252.2, AN6232.2, AN1534.2, AN6287.2, AN2315.2, AN6631.2, AN1624.2	AN1523.2, AN0277.2, AN0252.2, AN6232.2, AN1534.2, AN6287.2, AN2315.2, AN6631.2, AN4927.2, AN9455.2, AN1624.2, AN0943.2
3.6.3.6	Plasma membrane ATPase 1		AN0318.2, AN4859.2, AN1628.2, AN5743.2	AN0318.2, AN4859.2, AN1628.2, AN5743.2	AN0318.2, AN4859.2, AN1628.2, AN5743.2	AN0318.2, AN4859.2, AN1628.2, AN5743.2
-	ADP/ATP carrier protein		AN4064.2	AN4064.2	AN4064.2	AN4064.2
Amino acid metabolism
1.1.1.103	Threonine dehydrogenase		-	-	AN9064.2, AN2158.2, AN2666.2	AN9064.2, AN2158.2, AN2666.2
1.1.1.155	Homoisocitrate dehydrogenase (strathern:1.1.1.87)		AN5206.2	AN5206.2	AN5206.2	AN5206.2
1.1.1.23	Histidinol dehydrogenase		AN0797.2	AN0797.2, AN2723.2	AN0797.2, AN2723.2	AN0797.2, AN2723.2
1.1.1.25	Shikimate dehydrogenase		AN0708.2, AN8886.2, AN4350.2	AN0708.2, AN8886.2, AN4350.2	AN0708.2, AN8886.2, AN4350.2	AN0708.2, AN8886.2, AN4350.2
1.1.1.3	Homoserine dehydrogenase I		AN2882.2	AN2882.2	AN2882.2	AN2882.2
1.1.1.85	Beta-IPM (isopropylmalate) dehydrogenase		AN2793.2	AN0912.2, AN2793.2	AN0912.2, AN2793.2	AN0912.2, AN2793.2
1.1.1.86	Ketol-acid reductoisomerase		AN2526.2	AN2526.2	AN2526.2	AN2526.2
1.1.1.95	Phosphoglycerate dehydrogenase		-	AN8866.2, AN5293.2	AN8866.2, AN5293.2	AN8866.2, AN5293.2
1.11.1.9	Glutathione peroxidase		AN2846.2	AN2846.2	AN2846.2	AN2846.2
1.13.11.11	Tryptophan 2,3-dioxygenase		AN2509.2, AN1858.2	AN2509.2, AN1858.2	AN2509.2, AN1858.2	AN2509.2, AN1858.2
1.13.11.27	4-Hydroxyphenylpyruvate dioxygenase		-	-	AN1899.2	AN1899.2
1.13.11.5	Homogentisate 1,2-dioxygenase		AN1897.2	AN1897.2	AN1897.2	AN1897.2
1.14.13.9	Kynurenine 3-monooxygenase		AN5200.2	AN5200.2	AN5200.2	AN5200.2
1.2.1.11	Aspartate semialdehyde dehydrogenase		AN4793.2	AN4793.2	AN4793.2	AN4793.2
1.2.1.3	Aldehyde dehydrogenase (NAD+)		AN0554.2, AN4126.2, AN1689.2, AN9034.2, AN4054.2	AN0554.2, AN4126.2, AN1689.2, AN9034.2, AN4054.2	AN0554.2, AN4126.2, AN1689.2, AN9034.2, AN4054.2	AN0554.2, AN4126.2, AN1689.2, AN9034.2, AN4054.2
1.2.1.31	L-Aminoadipate-semialdehyde dehydrogenase		AN5610.2	AN5610.2	AN5610.2	AN5610.2
1.2.1.32	Aminomuconate-semialdehyde dehydrogenase		AN1689.2	AN1689.2	AN1689.2	AN1689.2
1.2.1.38	N-Acetyl-gamma-glutamyl-phosphate reductase and acetylglutamate kinase		AN8770.2	AN8770.2	AN8770.2	AN8770.2
1.2.1.41	gamma-Glutamyl phosphate reductase		-	AN5799.2	AN5799.2	AN5799.2
1.3.1.12	Prephenate dehydrogenase		-	-	AN5959.2	AN5959.2
1.3.1.13	Prephenate dehydrogenase (NADP+)		-	-	AN5959.2	AN5959.2
1.4.1.14	Glutamate synthase (NADH)		AN5134.2	AN5134.2	AN5134.2	AN5134.2
1.4.1.4	Glutamate dehydrogenase	GLU + NAD <-> AKG + NH3 + NADH	AN7451.2	AN7451.2	AN7451.2	AN7451.2
1.4.1.4	Glutamate dehydrogenase	GLU + NADP <-> AKG + NH3 + NADPH	AN4376.2	AN4376.2	AN4376.2	AN4376.2
1.4.4.2	Glycine dehydrogenase		AN7136.2	AN7136.2	AN7136.2	AN7136.2
1.5.1.-	2-Aminomuconate-reductase		-	-	-	AN8243.2 (E-value>1)
1.5.1.10	Saccharopine dehydrogenase (NADP+, L-glutamate forming)		AN5601.2	AN5601.2	AN5601.2	AN5601.2
1.5.1.12	delta-1-Pyrroline-5-carboxylate dehydrogenase		AN1733.2, AN9279.2, AN6025.2	AN1733.2, AN9279.2, AN6025.2	AN1733.2, AN9279.2, AN6025.2	AN1733.2, AN9279.2, AN6025.2
1.5.1.2	Pyrroline-5-carboxylate reductase		AN7387.2	AN7387.2	AN7387.2	AN7387.2
1.5.1.7	Saccharopine dehydrogenase (NAD+, L-lysine forming)		-	AN2873.2	AN2873.2	AN2873.2
1.5.3.11	Polyamine oxidase		AN3580.2	AN3580.2	AN3580.2	AN3580.2
1.5.99.6	Deoxyhypusine synthase		AN8075.2	AN8075.2	AN8075.2	AN8075.2
1.5.99.8	Proline dehydrogenase		AN1731.2	AN1731.2	AN1731.2	AN1731.2
1.6.4.2	Glutathione oxidoreductase		AN0932.2	AN0932.2	AN0932.2	AN0932.2
1.8.4.8	PAPS reductase		AN4770.2	AN4770.2	AN4770.2	AN4770.2
2.1.1.-	HNRNP arginine N-methyltransferase		AN0092.2, AN1743.2, AN1957.2, AN3313.2	AN0092.2, AN1743.2, AN1957.2, AN3313.2	AN3096.2, AN0092.2, AN1743.2, AN1957.2, AN3313.2	AN3096.2, AN0092.2, AN1743.2, AN1957.2, AN3313.2
2.1.1.10	Homocysteine S-methyltransferase		AN3378.2	AN3378.2	AN3378.2	AN3378.2
2.1.1.13	Methionine synthase		AN4443.2	AN4443.2	AN4443.2	AN4443.2
2.1.1.14	Vitamin B12-(cobalamin)-independent methionine synthase		AN4443.2	AN4443.2	AN4443.2	AN4443.2
2.1.1.98	Diphthine synthase		AN0720.2	AN0720.2	AN0720.2	AN0720.2
2.1.2.1	Glycine hydroxymethyltransferase	THFm + SERm <-> GLYm + METTHFm	AN5835.2	AN5835.2	AN5835.2	AN5835.2
2.1.2.1	Glycine hydroxymethyltransferase	THF + SER <-> GLY + METTHF	AN3058.2	AN3058.2	AN3058.2	AN3058.2
2.1.2.10	Aminomethyltransferase		AN1198.2, AN8654.2	AN1198.2, AN8654.2	AN1198.2, AN8654.2	AN1198.2, AN8654.2
2.1.3.3	Ornithine carbamoyltransferase		AN4409.2	AN4409.2	AN4409.2	AN4409.2
2.3.1.1	Amino-acid N-acetyltransferase		AN7722.2	AN7722.2	AN7722.2	AN7722.2
2.3.1.30	Serine O-acetyltransferase		AN8565.2, AN2229.2	AN8565.2, AN2229.2	AN8565.2, AN2229.2	AN8565.2, AN2229.2
2.3.1.31	Homoserine O-trans-acetylase		AN2229.2	AN2229.2	AN2229.2	AN2229.2
2.3.1.35	Glutamate N-acetyltransferase		AN7722.2	AN7722.2	AN7722.2	AN7722.2
2.3.1.88	Peptide alpha-N-acetyltransferase		-	AN3628.2	AN3628.2	AN3628.2, AN4309.2
2.3.1.97	Glycylpeptide N-tetradecanoyltransferase		AN3839.2	AN3839.2	AN3839.2	AN3839.2
2.3.2.2	gamma-Glutamyltranspeptidase		AN3767.2	AN3767.2	AN3767.2	AN3767.2
2.4.2.-	Glutamine amidotransferase		AN7430.2	AN7430.2	AN7430.2	AN7430.2
2.4.2.17	ATP phosphoribosyltransferase		AN3748.2	AN3748.2	AN3748.2	AN3748.2
2.4.2.18	Anthranilate phosphoribosyl transferase		AN3634.2	AN3634.2	AN3634.2	AN3634.2
2.5.1.16	Putrescine aminopropyltransferase		AN0687.2	AN0687.2	AN0687.2	AN0687.2
2.5.1.19	3-Phosphoshikimate-1-carboxyvinyltransferase		AN0708.2, AN8886.2, AN4350.2	AN0708.2, AN8886.2, AN4350.2	AN0708.2, AN8886.2, AN4350.2	AN0708.2, AN8886.2, AN4350.2
2.5.1.22	Spermine synthase		AN0687.2	AN0687.2	AN0687.2	AN0687.2
2.5.1.54	3-Deoxy-D-arabino-heptulosonate 7-phosphate		AN5701.2, AN0354.2	AN5701.2, AN0354.2	AN5701.2, AN0354.2	AN5701.2, AN0354.2
2.5.1.6	S-Adenosylmethionine synthetase		AN1222.2	AN1222.2	AN1222.2	AN1222.2
2.6.1.1	Aspartate transaminase	OAm + GLUm <-> ASPm + AKGm; OA + GLU <-> ASP + AKG	AN6048.2, AN1993.2, AN8709.2	AN6048.2, AN1993.2, AN8709.2	AN6048.2, AN1993.2, AN8709.2	AN6048.2, AN1993.2, AN8709.2
2.6.1.1	Aspartate transaminase	4HPP + GLU <-> AKG + TYR	AN6048.2, AN1993.2	AN6048.2, AN1993.2	AN6048.2, AN1993.2	AN6048.2, AN1993.2
2.6.1.11	Acetylornithine aminotransferase		AN1150.2	AN1150.2	AN1150.2	AN1150.2
2.6.1.13	Ornithine transaminase		AN1810.2, AN1150.2	AN1810.2, AN1150.2	AN1810.2, AN1150.2	AN1810.2, AN1150.2
2.6.1.2	Alanine transaminase		AN1923.2	AN1923.2	AN1923.2	AN1923.2
2.6.1.29	Diamine transaminase		AN7656.2	AN7656.2	AN7656.2	AN7656.2
2.6.1.39	2-Aminoadipate transaminase		AN8519.2	AN8519.2	AN8519.2	AN8519.2
2.6.1.42	Branched chain amino acid aminotransferase		AN4323.2, AN7878.2, AN5957.2	AN4323.2, AN7878.2, AN5957.2	AN4323.2, AN7878.2, AN5957.2	AN4323.2, AN7878.2, AN5957.2
2.6.1.44	Alanine-glyoxylate transaminase		AN1342.2	AN1342.2	AN1342.2	AN1342.2
2.6.1.52	Phosphoserine transaminase		-	AN2409.2	AN2409.2	AN2409.2
2.6.1.57	Aromatic-amino-acid transaminase	PHPYR + GLU <-> AKG + PHE	AN6338.2	AN6338.2	AN6338.2	AN6338.2
2.6.1.57	Aromatic-amino-acid transaminase	4HPP + GLU -> AKG + TYR	AN6338.2, AN5041.2	AN6338.2, AN5041.2	AN6338.2, AN5041.2	AN6338.2, AN5041.2
2.6.1.9	Histidinol-phosphate aminotransferase		AN0717.2	AN0717.2	AN0717.2	AN0717.2
2.7.1.25	Adenylylsulfate kinase		AN1194.2	AN1194.2	AN1194.2	AN1194.2
2.7.1.39	Homoserine kinase		AN8843.2	AN8843.2	AN8843.2	AN8843.2
2.7.1.71	Shikimate kinase I, II		AN0708.2, AN8886.2, AN4350.2	AN0708.2, AN8886.2, AN4350.2	AN0708.2, AN8886.2, AN4350.2	AN0708.2, AN8886.2, AN4350.2
2.7.2.11	gamma-Glutamyl kinase		AN5817.2	AN5817.2	AN5817.2	AN5817.2
2.7.2.4	Aspartate kinase		AN8859.2	AN8859.2	AN8859.2	AN8859.2
2.7.2.8	Acetylglutamate kinase		AN8770.2	AN8770.2	AN8770.2	AN8770.2
2.7.6.1	Ribose-phosphate pyrophosphokinase		AN3169.2, AN1965.2, AN6711.2	AN3169.2, AN1965.2, AN6711.2	AN3169.2, AN1965.2, AN6711.2	AN3169.2, AN1965.2, AN6711.2
2.7.7.4	ATP sulfurylase		AN4769.2	AN4769.2	AN4769.2	AN4769.2
3.1.3.15	Histidinolphosphatase		-	-	-	AN7044.2
3.1.3.7	3'-5' Bisphosphate nucleotidase		AN1769.2, AN7034.2	AN1769.2, AN7034.2	AN1769.2, AN7034.2	AN1769.2, AN7034.2
3.3.1.1	Adenosylhomocysteinase		AN1263.2	AN1263.2	AN1263.2	AN1263.2
3.5.1.1	Asparaginase		AN0300.2, AN1891.2, AN8169.2	AN0300.2, AN1891.2, AN8169.2	AN0300.2, AN1891.2, AN8169.2	AN0300.2, AN1891.2, AN8169.2
3.5.1.2	Glutaminase A		AN4809.2	AN4809.2, AN7514.2, AN4901.2	AN4809.2, AN7514.2, AN4901.2	AN4809.2, AN7514.2, AN4901.2
3.5.1.4	Amidase	GBAD -> GBAT + NH3	AN8777.2, AN6519.2, AN3957.2, AN9400.2	AN8777.2, AN6519.2, AN3957.2, AN9400.2	AN8777.2, AN6519.2, AN3957.2, AN9400.2	AN8777.2, AN6519.2, AN3957.2, AN9400.2
3.5.1.4	Amidase	PAD -> PAC + NH3; IAD -> IAC + NH3	AN8777.2, AN6519.2, AN3957.2	AN8777.2, AN6519.2, AN3957.2	AN8777.2, AN6519.2, AN3957.2	AN8777.2, AN6519.2, AN3957.2
3.5.1.9	Kynurenine formamidase		AN4577.2	AN4577.2	AN4577.2	AN4577.2
3.5.3.1	Arginase		AN2901.2	AN2901.2	AN2901.2	AN2901.2
3.5.4.19	Histidinol dehydrogenase		AN0797.2	AN0797.2, AN2723.2	AN0797.2, AN2723.2	AN0797.2, AN2723.2
3.5.5.1	Nitrilase	APROP -> ALA + NH3; ACNL -> INAC + NH3	AN3656.2	AN3656.2	AN3656.2	AN3656.2
3.5.5.1	Nitrilase	ACYBUT -> GLU + NH3	AN5486.2	AN5486.2	AN5486.2	AN5486.2
3.6.1.31	Phosphoribosyl-ATP pyrophosphohydrolase		AN0797.2	AN0797.2, AN2723.2	AN0797.2, AN2723.2	AN0797.2, AN2723.2
3.7.1.2	Fumarylacetoacetase		AN1896.2	AN1896.2	AN1896.2	AN1896.2
3.7.1.3	Kynureninase		-	-	AN5952.2, AN1857.2	AN5952.2, AN1857.2
4.1.1.17	Ornithine decarboxylase		AN3846.2	AN3846.2	AN3846.2	AN3846.2
4.1.1.45	Picolinic acid decarboxylase		-	-	-	AN0050.2 (E-value>1)
4.1.1.48	Indoleglycerol phosphate synthase		-	-	-	AN0648.2
4.1.1.50	S-Adenosylmethionine decarboxylase		-	-	-	AN8231.2
4.1.2.5	Threonine aldolase		-	-	AN7564.2, AN5426.2	AN7564.2, AN5426.2
4.1.3.12	alpha-Isopropylmalate synthase		-	AN0840.2	AN0840.2	AN0840.2
4.1.3.18	Acetolactate synthase		AN4956.2, AN4430.2	AN4956.2, AN4430.2	AN4956.2, AN4430.2	AN4956.2, AN4430.2
4.1.3.27	Anthranilate synthase		AN3695.2	AN3695.2	AN3695.2	AN3695.2, AN0648.2
4.2.1.10	3-Dehydroquinate dehydratase		AN0708.2, AN8886.2, AN4350.2	AN0708.2, AN8886.2, AN4350.2	AN0708.2, AN8886.2, AN4350.2	AN0708.2, AN8886.2, AN4350.2
4.2.1.13	Catabolic serine (threonine) dehydratase		AN4217.2, AN3866.2	AN4217.2, AN3866.2	AN4217.2, AN3866.2	AN4217.2, AN3866.2
4.2.1.16	L-Serine dehydratase	THR -> NH3 + OBUT	AN4217.2, AN3866.2	AN3830.2, AN4217.2, AN2525.2	AN3830.2, AN4217.2, AN2525.2	AN3830.2, AN4217.2, AN2525.2
4.2.1.16	L-Serine dehydratase	THRm -> NH3m + OBUTm	AN3830.2, AN4217.2, AN2525.2	AN3830.2, AN4217.2, AN2525.2	AN3830.2, AN4217.2, AN2525.2	AN3830.2, AN4217.2, AN2525.2
4.2.1.19	Imidazoleglycerol-phosphate dehydratase		AN6536.2	AN6536.2	AN6536.2	AN6536.2
4.2.1.20	Tryptophan synthetase		AN6231.2, AN5444.2	AN6231.2, AN5444.2	AN6231.2, AN5444.2	AN6231.2, AN5444.2
4.2.1.22	Cystathionine beta-synthase		AN5820.2, AN8057.2, AN1513.2	AN5820.2, AN8057.2, AN1513.2	AN5820.2, AN8057.2, AN1513.2	AN5820.2, AN8057.2, AN1513.2
4.2.1.33	Isopropylmalate isomerase		AN5886.2	AN5886.2	AN5886.2	AN5886.2
4.2.1.36	Homoaconitate hydratase		AN6521.2	AN6521.2	AN6521.2	AN6521.2
4.2.1.79	2-Methylcitrate dehydratase		AN6639.2	AN6639.2	AN6639.2	AN6639.2
4.2.1.9	Dihydroxy acid dehydratase		AN6346.2	AN6346.2	AN6346.2	AN6346.2
4.2.99.10	O-Acetylhomoserine (thiol)-lyase		AN8277.2	AN8277.2	AN8277.2	AN8277.2
4.2.99.2	Threonine synthase		AN3031.2	AN3031.2	AN3031.2	AN3031.2
4.2.99.8	Cysteine synthase	ASER + H2S -> AC + CYS	AN1513.2, AN8057.2, AN5820.2	AN1513.2, AN8057.2, AN5820.2	AN1513.2, AN8057.2, AN5820.2	AN1513.2, AN8057.2, AN5820.2
4.2.99.8	Cysteine synthase	OAHSER + H2S -> AC + HCYS	AN8277.2	AN8277.2	AN8277.2	AN8277.2
4.2.99.9	Cystathionine gamma-synthase		-	AN3456.2	AN3456.2	AN3456.2
4.3.2.1	Argininosuccinate lyase		AN2914.2	AN2914.2	AN2914.2	AN2914.2
4.4.1.1	Cystathionine gamma-lyase		AN1446.2	AN1446.2	AN1446.2	AN1446.2
4.4.1.8	Cystathionine-b-lyase		AN7051.2	AN7051.2	AN7051.2	AN7051.2
4.6.1.3	Pentafunctional aroM polypeptide (contains: 3-dehydroquinate synthase, 3-dehydroquinate dehydratase (3-dehydroquinase), shikimate 5-dehydrogenase, shikimate kinase, and EPSP synthase)		AN0708.2, AN8886.2, AN4350.2	AN0708.2, AN8886.2, AN4350.2	AN0708.2, AN8886.2, AN4350.2	AN0708.2, AN8886.2, AN4350.2
4.6.1.4	Chorismate synthase		AN5731.2	AN5731.2	AN5731.2	AN5731.2
5.2.1.2	Maleyl-acetoacetate isomerase		AN1895.2	AN1895.2	AN1895.2	AN1895.2
5.3.1.16	Phosphoribosyl-5-amino-1-phosphoribosyl-4-imidazolecarboxiamide isomerase		-	-	-	AN2293.2
5.3.1.24	N-(5'-Phosphoribosyl)-anthranilate isomerase		-	-	-	AN0648.2
5.4.99.5	Chorismate mutase		AN6866.2	AN6866.2	AN6866.2	AN6866.2
6.1.1.19	Arginyl-tRNA synthetase		AN6368.2	AN6368.2	AN6368.2	AN6368.2
6.1.1.2	Tryptophanyl-tRNA synthetase		-	-	-	AN6488.2
6.1.1.21	Arginyl-tRNA synthetase		AN0046.2	AN0046.2	AN0046.2	AN0046.2
6.1.1.22	Asn-tRNA synthetase		AN3073.2, AN7479.2, AN4550.2	AN3073.2, AN7479.2, AN4550.2	AN3073.2, AN7479.2, AN4550.2	AN3073.2, AN7479.2, AN4550.2
6.1.1.23	Asn-tRNA synthetase		AN7479.2, AN4550.2, AN0314.2	AN7479.2, AN4550.2, AN0314.2	AN7479.2, AN4550.2, AN0314.2	AN7479.2, AN4550.2, AN0314.2
6.1.1.6	Lysyl-tRNA synthetase		AN1913.2, AN0428.2	AN1913.2, AN0428.2	AN1913.2, AN0428.2	AN1913.2, AN0428.2
6.3.1.2	Glutamate-ammonia ligase		AN4159.2	AN4159.2	AN4159.2	AN4159.2
6.3.2.2	gamma-Glutamylcysteine synthetase		AN3150.2	AN3150.2	AN3150.2	AN3150.2
6.3.2.3	Glutathione synthetase		AN4462.2	AN4462.2	AN4462.2	AN4462.2
6.3.4.5	Arginosuccinate synthetase		AN1883.2	AN1883.2	AN1883.2	AN1883.2
6.3.5.4	Asparagine synthetase		AN4401.2, AN8754.2	AN4401.2, AN8754.2	AN4401.2, AN8754.2	AN4401.2, AN8754.2
6.3.5.5	Carbamoyl-phophate synthetase		AN0565.2, AN5999.2, AN2243.2	AN0565.2, AN5999.2, AN2243.2	AN0565.2, AN5999.2, AN2243.2	AN0565.2, AN5999.2, AN2243.2
Nucleotide metabolism
1.1.1.205	Inosine-5'-monophosphate dehydrogenase		AN5716.2	AN5716.2	AN5716.2	AN5716.2
1.17.4.1	Ribonucleotide reductase		AN0067.2, AN4380.2	AN0067.2, AN4380.2	AN0067.2, AN4380.2	AN0067.2, AN4380.2
1.17.4.2	Ribonucleoside-triphosphate reductase		AN0067.2	AN0067.2	AN0067.2	AN0067.2
1.3.1.14/1.3.3.1	Orotate reductase		AN5909.2	AN5909.2	AN5909.2	AN5909.2
1.6.4.5	Thioredoxin reductase		AN3581.2	AN3581.2	AN3581.2	AN3581.2
2.1.1.45	Thymidylate synthase		AN7028.2	AN7028.2	AN7028.2	AN7028.2
2.1.2.2	Glycinamide ribotide transformylase		AN5922.2	AN5922.2	AN5922.2	AN5922.2
2.1.2.3	5-Aminoimidazole-4-carboxamide ribonucleotide (AICAR) transformylase		AN4464.2	AN4464.2	AN4464.2	AN4464.2
2.1.3.2	Aspartate-carbamoyltransferase		AN0565.2, AN5999.2, AN2243.2	AN0565.2, AN5999.2, AN2243.2	AN0565.2, AN5999.2, AN2243.2	AN0565.2, AN5999.2, AN2243.2
2.4.2.1	Purine nucleotide phosphorylase		AN6490.2	AN6490.2	AN6490.2	AN6490.2
2.4.2.10	Orotate phosphoribosyltransferase 1		AN5884.2	AN5884.2	AN5884.2	AN5884.2
2.4.2.14	Amidophosphoribosyltransferase		AN6637.2	AN6637.2	AN6637.2	AN6637.2
2.4.2.22	Xanthine-guanine phosphoribosyltransferase		-	-	AN6993.2	AN6993.2
2.4.2.3	Uridine phosphorylase		no BLASTP hits	no BLASTP hits	no BLASTP hits	no BLASTP hits
2.4.2.4	Thymidine (deoxyuridine) phosphorylase		AN6490.2	AN6490.2	AN6490.2	AN6490.2
2.4.2.7	Adenine phosphoribosyltransferase		AN9083.2	AN9083.2	AN9083.2	AN9083.2
2.4.2.8	Hypoxanthine phosphoribosyltransferase		-	-	AN6993.2	AN6993.2
2.4.2.9	Uracil phosphoribosyltransferase		-	-	AN8869.2	AN8869.2, AN0474.2, AN7502.2
2.7.1.20	Adenosine kinase		AN2272.2	AN2272.2	AN2272.2	AN2272.2
2.7.1.48	Uridine kinase		AN7502.2	AN7502.2	AN7502.2	AN7502.2
2.7.1.73	Inosine kinase		AN2272.2	AN2272.2	AN2272.2	AN2272.2
2.7.4.11	Adenylate kinase		-	-	AN5122.2	AN5122.2
2.7.4.14	Cytidylate kinase		-	-	AN4258.2	AN4258.2, AN0259.2, AN5122.2
2.7.4.3	Adenylate kinase	ATP + AMP <-> 2 ADP; GTP + AMP <-> ADP + GDP; ITP + AMP <-> ADP + IDP	-	-	AN5122.2	AN5122.2
2.7.4.3	Adenylate kinase	ATPm + AMPm <-> 2 ADPm; GTPm + AMPm <-> ADPm + GDPm; ITPm + AMPm <-> ADPm + IDPm	-	-	AN0259.2	AN0259.2
2.7.4.6	Nucleoside-diphosphate kinase		AN8216.2	AN8216.2	AN8216.2	AN8216.2
2.7.4.8	Guanylate kinase		AN1395.2	AN1395.2	AN1395.2	AN1395.2
2.7.4.9	dTMP kinase		AN8213.2	AN8213.2	AN8213.2	AN8213.2
3.1.3.5	5'-Nucleotidase		AN5939.2, AN5336.2, AN5655.2	AN5939.2, AN5336.2, AN5655.2	AN5939.2, AN5336.2, AN5655.2	AN5939.2, AN5336.2, AN5655.2
3.1.4.17	3',5'-Cyclic-nucleotide phosphodiesterase	cAMP -> AMP	AN0829.2, AN2740.2	AN0829.2, AN2740.2	AN0829.2, AN2740.2	AN0829.2, AN2740.2
3.1.4.17	3',5'-Cyclic-nucleotide phosphodiesterase	cdAMP -> DAMP; cIMP -> IMP; cGMP -> GMP; cCMP -> CMP	AN2740.2	AN2740.2	AN2740.2	AN2740.2
3.2.2.1	Purine nucleosidase		AN1115.2	AN1115.2	AN1115.2	AN1115.2
3.2.2.10	CMP glycosylase		AN4389.2	AN4389.2	AN4389.2	AN4389.2
3.2.2.4	AMP deaminase		AN8872.2	AN8872.2	AN8872.2	AN8872.2
3.5.2.3	Dihydrooratase		-	-	-	AN0961.2
3.5.2.5	Allantoinase		-	AN4603.2	AN4603.2	AN4603.2
3.5.3.19	Ureidoglycolate hydrolase		AN1480.2	AN1480.2	AN1480.2	AN1480.2
3.5.3.4	Allantoicase		AN3104.2	AN3104.2	AN3104.2	AN3104.2
3.5.4.1	Cytosine deaminase		-	-	-	AN4228.2
3.5.4.10	IMP cyclohydrolase		AN4464.2	AN4464.2	AN4464.2	AN4464.2
3.5.4.2	Adenine deaminase		AN6078.2	AN6078.2	AN6078.2	AN6078.2
3.5.4.4	Adenosine deaminase		-	-	AN0662.2	AN0662.2
3.5.4.5	Cytidine deaminase		-	-	-	AN8571.2
3.5.4.6	AMP deaminase		AN8872.2	AN8872.2	AN8872.2	AN8872.2
3.6.1.15	Nucleoside triphosphatase		AN6189.2	AN6189.2	AN6189.2	AN6189.2
3.6.1.23	dUTP pyrophosphatase		AN0271.2	AN0271.2	AN0271.2	AN0271.2
4.1.1.21	Phosphoribosylamino-imidazole-carboxylase		AN3626.2	AN3626.2	AN3626.2	AN3626.2
4.1.1.23	Orotidine-5'-phosphate decarboxylase		AN6157.2	AN6157.2	AN6157.2	AN6157.2
4.2.1.70	Pseudouridine synthase		AN0072.2, AN6165.2, AN3170.2	AN0072.2, AN6165.2, AN3170.2	AN0072.2, AN6165.2, AN3170.2	AN0072.2, AN6165.2, AN3170.2
4.3.2.2	5'-Phosphoribosyl-4-(N-succinocarboxamide)-5-aminoimidazole lyase		AN6209.2, AN4011.2	AN6209.2, AN4011.2	AN6209.2, AN4011.2	AN6209.2, AN4011.2
4.6.1.1	Adenylate cyclase		AN3913.2	AN3913.2	AN3913.2	AN3913.2
6.3.2.6	Phosphoribosyl amino imidazolesuccinocarbozamide synthetase		AN4739.2	AN4739.2	AN4739.2	AN4739.2
6.3.3.1	Phosphoribosylformylglycinamide cyclo-ligase		AN6541.2	AN6541.2	AN6541.2	AN6541.2
6.3.4.13	Phosphoribosylamine-glycine ligase		AN6541.2	AN6541.2	AN6541.2	AN6541.2
6.3.4.2	CTP synthase		AN0490.2	AN0490.2	AN0490.2	AN0490.2
6.3.4.4	Adenylosuccinate synthetase		AN0893.2	AN0893.2	AN0893.2	AN0893.2
6.3.5.2	GMP synthase (glutamine-hydrolysing)		AN5566.2	AN5566.2	AN5566.2	AN5566.2
6.3.5.3	5'-Phosphoribosylformyl glycinamidine synthetase		AN8121.2	AN8121.2	AN8121.2	AN8121.2
Lipid metabolism
1.1.1.-	3-Hydroxyacyl-CoA dehydrogenase		AN7111.2, AN9041.2, AN4934.2	AN7111.2, AN9041.2, AN4934.2	AN7111.2, AN9041.2, AN4934.2	AN7111.2, AN9041.2, AN4934.2
1.1.1.101	Acylglycerone-phosphate reductase		AN6991.2, AN5379.2	AN6991.2, AN5379.2	AN6991.2, AN5379.2	AN6991.2, AN5379.2
1.1.1.102	3-dehydrosphinganine reductase		AN1165.2	AN1165.2	AN1165.2	AN1165.2
1.1.1.34	3-Hydroxy-3-methylglutaryl-coenzyme A (HMG-CoA) reductase isozyme		AN3817.2, AN1593.2	AN3817.2, AN1593.2	AN3817.2, AN1593.2	AN3817.2, AN1593.2
1.14.13.70	Sterol 14-demethylase		AN1901.2, AN8283.2, AN9218.2	AN1901.2, AN8283.2, AN9218.2	AN1901.2, AN8283.2, AN9218.2	AN1901.2, AN8283.2, AN9218.2
1.14.13.72	C-4 sterol methyl oxidase		AN8907.2, AN6973.2, AN9275.2	AN8907.2, AN6973.2, AN9275.2	AN8907.2, AN6973.2, AN9275.2	AN8907.2, AN6973.2, AN9275.2
1.14.14.-	C-22 sterol desaturase		AN4042.2	AN4042.2	AN4042.2	AN4042.2
1.14.99.7	Squalene monooxygenase		AN7751.2	AN7751.2	AN7751.2	AN7751.2
1.3.1.70	C-14 sterol reductase		AN4094.2, AN5184.2, AN2684.2	AN4094.2, AN5184.2, AN2684.2	AN4094.2, AN5184.2, AN2684.2	AN4094.2, AN5184.2, AN2684.2
1.3.1.71	C-4 sterol methyl oxidase		AN5184.2, AN2684.2	AN5184.2, AN2684.2	AN5184.2, AN2684.2	AN5184.2, AN2684.2
1.3.1.9	Enoyl-ACP reductase		AN9408.2, AN7873.2, AN3381.2	AN9408.2, AN7873.2, AN3381.2	AN9408.2, AN7873.2, AN3381.2	AN9408.2, AN7873.2, AN3381.2
1.3.3.2	C-4 sterol methyl oxidase		AN6506.2, AN3638.2	AN6506.2, AN3638.2	AN6506.2, AN3638.2	AN6506.2, AN3638.2
1.3.3.6/4.2.1.17/1.1.1.-/2.3.1.16	Fatty acid degradation		AN6752.2, AN7111.2, AN5646.2	AN6752.2, AN7111.2, AN5646.2	AN6752.2, AN7111.2, AN5646.2	AN6752.2, AN7111.2, AN5646.2
1.6.5.3/-/-/1.1.1.100	Type II fatty acid synthase		AN5704.2, AN7489.2, AN0150.2, AN7909.2, AN3276.2	AN5704.2, AN7489.2, AN0150.2, AN7909.2, AN3276.2	AN5704.2, AN7489.2, AN0150.2, AN7909.2, AN3276.2	AN5704.2, AN7489.2, AN0150.2, AN7909.2, AN4294.2, AN3276.2
2.-.-.-	MIP2C synthase		AN4991.2	AN4991.2	AN4991.2	AN4991.2
2.1.1.16	Methylene-fatty-acyl-phospholipid synthase.		AN1376.2	AN1376.2	AN1376.2	AN1376.2
2.1.1.17	Phosphatidylethanolamine N-methyltransferase		-	AN2154.2	AN2154.2	AN2154.2
2.1.1.41	S-adenosyl-methionine delta-24-sterol-C-methyltransferase		-	AN7146.2	AN7146.2	AN7146.2, AN1614.2
2.3.1.15	Glycerol-3-phosphate acyltransferase		AN5599.2	AN5599.2	AN5599.2	AN5599.2
2.3.1.16	3-Ketoacyl-CoA thiolase		AN5646.2, AN1050.2, AN5698.2	AN5646.2, AN1050.2, AN5698.2	AN5646.2, AN1050.2, AN5698.2	AN5646.2, AN1050.2, AN5698.2
2.3.1.20	1-acylglycerol-3-phosphate acyltransferase		AN6159.2	AN6159.2	AN6159.2	AN6159.2
2.3.1.24	Ceramide synthase	PSPH + C260COA -> CER2 + COA	AN2464.2	AN2464.2	AN2464.2	AN2464.2
2.3.1.24	Ceramide synthase	PSPH + C240COA -> CER2 + COA	-	-	AN3662.2	AN3662.2
2.3.1.41	3-Oxoacyl-[acyl-carrier-protein] synthase		AN7489.2	AN7489.2	AN7489.2	AN7489.2
2.3.1.50	Serine C-palmitoyltransferase		AN1102.2	AN1102.2	AN1102.2, AN3728.2	AN1102.2, AN3728.2
2.3.1.51	1-Acylglycerol-3-phosphate acyltransferase		AN6139.2	AN6139.2	AN6139.2	AN6139.2
2.3.1.9	Acetyl-CoA C-acetyltransferase		AN1409.2, AN4179.2, AN5698.2	AN1409.2, AN4179.2, AN5698.2	AN1409.2, AN4179.2, AN5698.2	AN1409.2, AN4179.2, AN5698.2
2.4.1.184	Galactolipid galactosyltransferase		no BLASTP hits	no BLASTP hits	no BLASTP hits	no BLASTP hits
2.4.1.184	Galactolipid galactosyltransferase		no BLASTP hits	no BLASTP hits	no BLASTP hits	no BLASTP hits
2.5.1.1	Prenyltransferase		AN8012.2	AN8012.2	AN8012.2	AN8012.2
2.5.1.10	Farnesyl diphosphate synthetase		AN8012.2	AN8012.2	AN8012.2	AN8012.2
2.5.1.21	Squalene synthase		AN3376.2	AN3376.2	AN3376.2	AN3376.2
2.7.1.137	Phosphatidylinositol 3-kinase		AN5982.2, AN6975.2, AN0038.2, AN4709.2	AN5982.2, AN6975.2, AN0038.2, AN4709.2	AN5982.2, AN6975.2, AN0038.2, AN4709.2	AN5982.2, AN6975.2, AN0038.2, AN4709.2
2.7.1.32	Choline kinase		AN0929.2	AN0929.2	AN0929.2	AN0929.2
2.7.1.36	Mevalonate kinase		AN3869.2	AN3869.2	AN3869.2	AN3869.2
2.7.1.67	Phosphatidylinositol 4-kinase		AN4278.2, AN4709.2	AN4278.2, AN4709.2	AN4278.2, AN4709.2	AN4278.2, AN4709.2
2.7.1.68	Phosphatidylinositol-4-phosphate 5-kinase		AN2766.2	AN2766.2	AN2766.2	AN5211.2, AN3134.2, AN2766.2
2.7.1.82	Ethanolamine kinase		AN1141.2	AN1141.2	AN1141.2	AN1141.2
2.7.4.14	Cytidylate kinase		-	-	AN4258.2	AN4258.2, AN0259.2, AN5122.2
2.7.4.2	Phosphomevalonate kinase		AN2311.2	AN2311.2	AN2311.2	AN2311.2
2.7.4.6	Nucleoside-diphosphate kinase		AN8216.2	AN8216.2	AN8216.2	AN8216.2
2.7.7.14	Phosphoethanolamine cytidylyltransferase		-	-	-	AN4303.2
2.7.7.15	Cholinephosphate cytidylyltransferase		-	-	-	AN1357.2
2.7.7.41	CDP-diacylglycerol synthetase		AN5166.2	AN5166.2	AN5166.2	AN5166.2
2.7.8.1	Ethanolaminephosphotransferase.		AN4778.2	AN4778.2	AN4778.2	AN4778.2
2.7.8.11	Phosphatidylinositol synthase		AN0913.2	AN0913.2	AN0913.2	AN0913.2
2.7.8.2	Diacylglycerol cholinephosphotransferase		AN4778.2	AN4778.2	AN4778.2	AN4778.2
2.7.8.5	Cardiolipin synthase		AN6580.2	AN6580.2	AN6580.2	AN6580.2
2.7.8.8	Phosphatidylserine synthase	CDPDG + SER <-> CMP + PS; CDPDGm + SERm <-> CMPm + PSm	AN5661.2	AN5661.2	AN5661.2	AN5661.2
2.7.8.8	Phosphatidylserine synthase	CDPDGm + GL3Pm <-> CMPm + PGPm	-	-	AN2261.2	AN2261.2
3.1.1.3	Triacylglycerol lipase		AN4684.2, AN8046.2, AN5321.2	AN4684.2, AN8046.2, AN5321.2	AN4684.2, AN8046.2, AN5321.2	AN4684.2, AN8046.2, AN5321.2
3.1.1.4/3.1.1.32	Phospholipases		AN6712.2, AN6211.2, AN7604.2	AN6712.2, AN6211.2, AN7604.2	AN6712.2, AN6211.2, AN7604.2	AN6712.2, AN6211.2, AN7604.2
3.1.3.-	Sphingosine-1-phosphate phosphatase 1		AN2688.2	AN2688.2	AN2688.2	AN2688.2
3.1.3.-/3.1.3.4	Diacylglycerol pyrophosphate phosphatase	PA -> DAGLY + PI	AN2124.2, AN1671.2, AN1292.2,	AN2124.2, AN1671.2, AN1292.2,	AN2124.2, AN1671.2, AN1292.2,	AN2124.2, AN1671.2, AN1292.2,
3.1.3.-/3.1.3.4	Diacylglycerol pyrophosphate phosphatase	DGPP -> PA + PI	AN2124.2, AN1671.2	AN2124.2, AN1671.2	AN2124.2, AN1671.2	AN2124.2, AN1671.2
3.1.3.25	Myo-inositol-1(or 4)-monophosphatase		AN1136.2	AN1136.2	AN1136.2	AN1136.2
3.1.3.27	Phosphatidylglycerol phosphate phosphatase a		AN6610.2	AN6610.2	AN6610.2	AN6610.2
3.1.4.11	1-Phosphatidylinositol-4,5-bisphosphate phosphodiesterase		AN0664.2, AN2947.2	AN0664.2, AN2947.2	AN0664.2, AN2947.2	AN0664.2, AN2947.2
4.1.1.33	Diphosphomevalonate decarboxylase		AN4414.2	AN4414.2	AN4414.2	AN4414.2
4.1.1.65	Phosphatidylserine decarboxylase	PS -> PE + CO2	AN3188.2, AN7989.2, AN7385.2	AN3188.2, AN7989.2, AN7385.2	AN3188.2, AN7989.2, AN7385.2	AN3188.2, AN7989.2, AN7385.2
4.1.1.65	Phosphatidylserine decarboxylase	PSm -> PEm + CO2m	AN0910.2	AN0910.2	AN0910.2	AN0910.2
4.1.3.5	3-Hydroxy-3-methylglutaryl coenzyme A synthase		AN4923.2	AN4923.2	AN4923.2	AN4923.2
4.2.1.61	3-Hydroxypalmitoyl-[acyl-carrier-protein] dehydratase		AN9408.2, AN7873.2, AN3381.2	AN9408.2, AN7873.2, AN3381.2	AN9408.2, AN7873.2, AN3381.2	AN9408.2, AN7873.2, AN3381.2
4.2.1.61/1.3.1.9/2.3.1.38/2.3.1.39/3.1.2.14/2.3.1.86	Fatty-acyl-CoA synthase		AN9408.2, AN7873.2, AN3381.2	AN9408.2, AN7873.2, AN3381.2	AN9408.2, AN7873.2, AN3381.2	AN9408.2, AN7873.2, AN3381.2
4.2.1.61/1.3.1.9/2.3.1.38/2.3.1.39/3.1.2.14/2.3.1.86/2.3.1.85/1.1.1.100/2.3.1.41	Fatty-acyl-CoA synthase		AN9408.2, AN9407.2, AN7873.2, AN7880.2, AN3381.2, AN3380.2	AN9408.2, AN9407.2, AN7873.2, AN7880.2, AN3381.2, AN3380.2	AN9408.2, AN9407.2, AN7873.2, AN7880.2, AN3381.2, AN3380.2	AN9408.2, AN9407.2, AN7873.2, AN7880.2, AN3381.2, AN3380.2
5.3.3.1	C-3 sterol dehydrogenase		AN7575.2, AN8440.2	AN7575.2, AN8440.2	AN7575.2, AN8440.2	AN7575.2, AN8440.2
5.3.3.2	Isopentenyl diphosphate		AN0579.2	AN0579.2	AN0579.2	AN0579.2
5.4.99.7	2,3-Oxidosqualene-lanosterol cyclase		AN8260.2, AN8249.2	AN8260.2, AN8249.2	AN8260.2, AN8249.2	AN8260.2, AN8249.2
5.5.1.4	Myo-inositol-1-phosphate synthase		AN7625.2	AN7625.2	AN7625.2	AN7625.2
6.2.1.3	Long-chain-fatty-acid--CoA ligase		AN8280.2, AN6014.2, AN0649.2, AN5990.2	AN8280.2, AN6014.2, AN0649.2, AN5990.2	AN8280.2, AN6014.2, AN0649.2, AN5990.2	AN8280.2, AN6014.2, AN0649.2, AN5990.2
6.4.1.2/6.3.4.14	Acetyl-CoA carboxylase / Biotin carboxylase		AN6126.2, AN5271.2, AN4690.2	AN6126.2, AN5271.2, AN4690.2	AN6126.2, AN5271.2, AN4690.2	AN6126.2, AN5271.2, AN4690.2
6.4.1.2/6.3.4.1/4 2.3.1.85/1.1.1.100/2.3.1.41/4.2.1.61	B-Ketoacyl-ACP synthase		AN5904.2, AN9408.2, AN9407.2	AN5904.2, AN9408.2, AN9407.2	AN5904.2, AN9408.2, AN9407.2	AN5904.2, AN6126.2, AN9407.2, AN9408.2
Secondary metabolism
Penicillin biosynthesis
1.2.1.5	Aldehyde dehydrogenase		AN0554.2, AN1689.2, AN4126.2, AN9034.2, AN4054.2	AN0554.2, AN1689.2, AN4126.2, AN9034.2, AN4054.2	AN0554.2, AN1689.2, AN4126.2, AN9034.2, AN4054.2	AN0554.2, AN1689.2, AN4126.2, AN9034.2, AN4054.2
4.1.1.43	Phenylpyruvate decarboxylase		AN4888.2	AN4888.2	AN4888.2	AN4888.2
6.2.1.30	Phenylacetate-CoA ligase		AN5272.2	AN5272.2	AN5272.2	AN5272.2
Sterigmatocystin/Aflatoxin biosynthesis
1.14.1.-	O-Methylsterigmatocystin oxidoreductase		AN1601.2, AN3394.2, AN9222.2	AN1601.2, AN3394.2, AN9222.2	AN1601.2, AN3394.2, AN9222.2	AN1601.2, AN3394.2, AN9222.2
1.14.13.-	Sterigmatocystin biosynthesis monooxygenase		AN7804.2	AN7804.2	AN7804.2	AN7804.2
2.1.1.109	Demethylsterigmatocystin 6-O-methyltransferase		AN7069.2	AN7069.2	AN7069.2	AN7069.2
2.1.1.110	Demethylsterigmatocystin 6-O-methyltransferase		AN9223.2	AN9223.2	AN9223.2	AN9223.2
NOTE: Only the reactions for which BLASTP searches were performed are represented in the table. In some cases, in the model there are additional genes encoding a given reaction, which were included based on previous annotations. The reactions are listed whenever different genes encode different reactions, which are catalyzed by the same enzyme.
